# Supplementary material for: 5-(4-Chloro­phen­yl)-3-(2-fur­yl)-1,2,4-triazolo[3,4-a]isoquinoline
Source: Acta Crystallogr Sect E Struct Rep Online. 2010 Apr 14;66(Pt 5):o1061. doi: 10.1107/S1600536810012924 (PMC2979100; doi:10.1107/S1600536810012924)
Supplement: Supplementary file 2 [file e-66-o1061-Isup2.hkl]

# 
# h,k,l, Fc-squared, Fo-squared, sigma(Fo-squared) and status flag 
# 
data_I
_shelx_title ' NEW2 in P2(1)2(1)2(1)' 
_shelx_refln_list_code          4 
_shelx_F_calc_maximum      187.34 
_exptl_crystal_F_000       712.00 
_reflns_d_resolution_high  0.8257 
 
loop_ 
 _symmetry_equiv_pos_as_xyz 
 'x, y, z' 
 '-x+1/2, -y, z+1/2' 
 '-x, y+1/2, -z+1/2' 
 'x+1/2, -y+1/2, -z' 
 
_cell_length_a     9.0281 
_cell_length_b    12.6034 
_cell_length_c    14.6444 
_cell_angle_alpha  90.000 
_cell_angle_beta   90.000 
_cell_angle_gamma  90.000 
 
_shelx_F_squared_multiplier     1.000 
 
loop_ 
 _refln_index_h 
 _refln_index_k 
 _refln_index_l 
 _refln_F_squared_calc 
 _refln_F_squared_meas 
 _refln_F_squared_sigma 
 _refln_observed_status 
   2   0   0    14837.93    10121.80   7603.07 o 
   4   0   0      230.39      216.33     21.88 o 
   6   0   0        0.42        7.68     18.05 o 
  10   0   0       11.13        2.35     17.86 o 
   2   1   0    16236.82    16440.27     95.58 o 
   3   1   0        5.01        6.14      2.15 o 
   4   1   0       17.14       14.95      4.81 o 
   5   1   0      580.84      594.73     10.57 o 
   6   1   0      263.02      264.65      5.85 o 
   7   1   0      144.53      134.14     12.58 o 
   8   1   0       56.62       32.99     26.95 o 
   9   1   0        0.16        4.71     17.33 o 
  10   1   0       10.83        0.00     15.39 o 
   0   2   0      498.81      466.89      5.78 o 
   1   2   0      272.94      269.52      5.58 o 
   2   2   0     1571.92     1459.29     28.89 o 
   3   2   0     1155.97     1123.20     18.10 o 
   4   2   0      130.43      121.91      6.13 o 
   5   2   0       34.95       39.26      4.56 o 
   6   2   0      670.77      690.18     13.60 o 
   7   2   0      141.11      136.41      6.55 o 
   8   2   0       30.28       19.73     14.30 o 
   9   2   0       41.63       56.04     23.50 o 
  10   2   0        3.58        1.35     19.02 o 
   1   3   0        6.43        6.15      1.52 o 
   2   3   0        0.69        0.76      1.92 o 
   3   3   0       15.37       17.88      2.19 o 
   4   3   0       60.10       61.44      3.30 o 
   5   3   0       32.88       36.74      4.27 o 
   6   3   0      572.18      567.85     23.94 o 
   7   3   0       46.98       44.32      5.30 o 
   8   3   0        1.91        6.55     12.89 o 
   9   3   0       11.58        8.78     15.64 o 
  10   3   0        1.47       31.37     17.44 o 
   0   4   0     2693.36     2687.73     53.20 o 
   1   4   0      392.83      398.75     10.11 o 
   2   4   0      129.93      128.13      3.95 o 
   3   4   0       85.44       82.25      6.78 o 
   4   4   0      503.18      490.50     18.44 o 
   5   4   0        0.58        0.44      1.44 o 
   6   4   0      412.30      397.48     16.38 o 
   7   4   0       23.03       13.29      6.98 o 
   8   4   0        1.99        9.20      6.17 o 
   9   4   0        2.03       10.99     14.82 o 
  10   4   0       12.29        0.00     18.73 o 
   1   5   0     1142.61     1156.22     31.57 o 
   2   5   0      496.65      540.09     12.31 o 
   3   5   0      101.17      115.18      7.00 o 
   4   5   0      135.67      141.70      8.16 o 
   5   5   0       63.36       72.32      7.06 o 
   6   5   0       18.92       17.47      3.69 o 
   7   5   0        4.71        0.00      7.45 o 
   8   5   0        3.56        0.00      7.60 o 
   9   5   0       27.46       31.08     16.41 o 
  10   5   0        0.37        0.92     18.58 o 
   0   6   0      108.88      114.05     10.03 o 
   1   6   0      195.18      207.02      7.78 o 
   2   6   0      957.08      977.03     21.31 o 
   3   6   0       10.15       13.66      2.58 o 
   4   6   0     1038.38     1011.06     21.97 o 
   5   6   0       86.59       80.99      5.38 o 
   6   6   0      105.82      100.98      4.81 o 
   7   6   0        0.91        0.02      8.15 o 
   8   6   0       21.10       16.01      8.80 o 
   9   6   0       18.21       15.68     18.53 o 
  10   6   0        9.85        5.04     19.82 o 
   1   7   0      901.77      927.12     35.14 o 
   2   7   0       52.39       68.49      5.98 o 
   3   7   0       53.52       66.00      6.15 o 
   4   7   0        0.06        1.18      5.81 o 
   5   7   0       58.55       59.40      6.95 o 
   6   7   0        0.68        0.00      5.46 o 
   7   7   0      140.46      160.93     15.95 o 
   8   7   0        4.15        5.54     11.41 o 
   9   7   0        1.60        0.00     19.94 o 
   0   8   0      623.03      790.37    167.75 o 
   1   8   0        0.16        0.00      4.95 o 
   2   8   0      149.29      160.00      8.41 o 
   3   8   0      298.17      338.15     20.99 o 
   4   8   0      188.96      186.08     11.77 o 
   5   8   0        8.34       11.52      6.97 o 
   6   8   0        7.39        6.95      7.15 o 
   7   8   0       10.41        9.74      9.77 o 
   8   8   0       22.65       22.83     16.62 o 
   9   8   0        0.32        0.89     18.41 o 
   1   9   0       92.30       86.15      7.87 o 
   2   9   0     1496.64     1646.43     95.17 o 
   3   9   0       10.26       11.63      5.27 o 
   4   9   0      246.40      240.68     13.72 o 
   5   9   0      506.60      484.88     23.66 o 
   6   9   0       41.36       27.15     11.93 o 
   7   9   0       76.58       75.31     11.82 o 
   8   9   0        7.48       10.26     10.46 o 
   0  10   0     1410.51     1475.42    124.78 o 
   1  10   0      132.65      131.42      9.72 o 
   2  10   0      247.07      278.10     14.66 o 
   3  10   0       61.32       57.15      7.74 o 
   4  10   0       15.02       12.42      7.88 o 
   5  10   0        9.26        0.27      7.83 o 
   6  10   0       28.40       21.19     10.35 o 
   7  10   0        3.66        0.00     11.35 o 
   8  10   0        4.16       10.19     12.56 o 
   1  11   0        7.41        2.83      7.98 o 
   2  11   0        1.80        0.00      6.90 o 
   3  11   0      115.82      121.06     10.27 o 
   4  11   0       26.02       27.34      8.74 o 
   5  11   0        3.92        8.62      8.66 o 
   6  11   0       14.32        5.67     10.92 o 
   7  11   0        8.21        2.95     11.19 o 
   0  12   0        1.93        0.00     10.61 o 
   1  12   0       22.49       13.16      8.09 o 
   2  12   0       19.02       25.36      7.53 o 
   3  12   0       23.49       20.29      9.29 o 
   4  12   0        1.53        0.00      8.88 o 
   5  12   0        0.15        0.41      9.45 o 
   6  12   0        3.65        8.69     11.01 o 
   1  13   0       33.79       43.61      9.43 o 
   2  13   0       47.53       56.49     11.96 o 
   3  13   0        0.10        0.00     10.39 o 
   4  13   0       13.15       13.05      8.97 o 
   5  13   0       18.09       27.41     12.49 o 
   0  14   0       52.32      115.32     20.50 o 
   1  14   0        6.68        0.00     11.48 o 
   2  14   0        7.24        0.00     12.09 o 
   3  14   0        1.10        0.00     10.43 o 
   4  14   0        4.29        0.45     11.62 o 
   1  15   0        5.13       13.40     13.52 o 
   2  15   0       12.37        7.76     14.25 o 
   2   0   1     1168.56     1206.34     29.45 o 
   3   0   1       10.03       10.45      1.30 o 
   4   0   1      826.45      793.82     41.34 o 
   5   0   1       11.38        8.06      3.84 o 
   6   0   1       83.50       80.82      5.62 o 
   7   0   1       23.53       12.64     19.25 o 
   8   0   1       56.37       36.18     20.01 o 
   9   0   1       41.18       59.13     14.41 o 
  10   0   1        9.48        0.00     12.90 o 
 -10   1   1       10.97       11.41     13.73 o 
  -9   1   1       60.08       55.57     21.07 o 
  -8   1   1      110.46      145.68     28.19 o 
  -7   1   1       29.56       11.84     26.26 o 
  -6   1   1       33.36       27.55      3.22 o 
  -5   1   1       22.93       20.08      2.84 o 
  -4   1   1      448.14      440.89     12.14 o 
  -3   1   1     7344.51     7341.11    372.83 o 
  -2   1   1     9335.63     9882.60    395.02 o 
  -1   1   1     3121.61     3005.09     19.12 o 
   1   1   1     3098.21     3033.83     46.99 o 
   2   1   1     9477.56     9572.64    313.44 o 
   3   1   1     7323.76     7390.18    479.63 o 
   4   1   1      452.41      478.62     10.87 o 
   5   1   1       22.49       20.35      2.57 o 
   6   1   1       33.07       35.01      3.17 o 
   7   1   1       30.39       23.84      7.34 o 
   8   1   1      107.15      139.26     21.61 o 
   9   1   1       58.73       71.41     21.21 o 
  10   1   1       10.90        5.29     13.89 o 
 -10   2   1        5.06        3.58     20.88 o 
  -9   2   1       70.90       78.99     42.27 o 
  -8   2   1       25.35        0.00     13.42 o 
  -7   2   1      140.27      140.02      9.73 o 
  -6   2   1        9.85       15.44      4.10 o 
  -5   2   1      387.84      368.70     12.18 o 
  -4   2   1      199.42      208.06     10.36 o 
  -3   2   1     4372.28     4355.71    217.72 o 
  -2   2   1     1913.63     1951.31     14.93 o 
  -1   2   1       24.64       22.35      2.99 o 
   0   2   1     2229.92     2321.58     30.99 o 
   1   2   1       29.01       25.46      2.03 o 
   2   2   1     1908.51     1855.25     38.17 o 
   3   2   1     4315.12     4451.29    245.80 o 
   4   2   1      188.50      161.79      5.95 o 
   5   2   1      386.64      373.29     15.06 o 
   6   2   1        9.70       13.21      4.92 o 
   7   2   1      142.19      137.79      7.66 o 
   8   2   1       24.92       30.92     15.16 o 
   9   2   1       72.15       82.92     24.73 o 
  10   2   1        5.11        0.00     19.58 o 
 -10   3   1       12.79        0.00     16.10 o 
  -9   3   1       53.08       62.39     19.94 o 
  -8   3   1       18.35       21.75      6.39 o 
  -7   3   1      133.23      143.16     25.95 o 
  -6   3   1      156.60      146.61     46.26 o 
  -5   3   1       89.09       89.37      4.44 o 
  -4   3   1      774.25      759.86     16.32 o 
  -3   3   1      463.44      442.61     13.44 o 
  -2   3   1     3132.04     3103.09     50.51 o 
  -1   3   1     1400.83     1430.58     27.19 o 
   0   3   1     1768.66     1787.72     34.22 o 
   1   3   1     1392.44     1434.55     24.71 o 
   2   3   1     3141.90     3129.76     48.40 o 
   3   3   1      455.36      437.85     11.52 o 
   4   3   1      784.76      811.26     23.44 o 
   5   3   1       92.48      104.31      5.62 o 
   6   3   1      156.46      152.51     26.48 o 
   7   3   1      131.95      146.16     14.93 o 
   8   3   1       18.84       10.71     14.13 o 
   9   3   1       53.62       68.78     19.29 o 
  10   3   1       12.78       35.78     20.75 o 
 -10   4   1        8.44        0.00     20.62 o 
  -9   4   1       11.50        7.44     16.58 o 
  -8   4   1        5.42        9.40      6.06 o 
  -7   4   1       63.79       66.90      8.55 o 
  -6   4   1        6.82        6.00      1.89 o 
  -5   4   1        0.37        0.00      2.97 o 
  -4   4   1       12.77       13.87      3.57 o 
  -3   4   1       22.66       17.56      2.78 o 
  -2   4   1      339.84      317.76      8.86 o 
  -1   4   1      200.66      208.12      6.85 o 
   0   4   1        1.90        0.53      1.79 o 
   1   4   1      204.95      208.55      5.33 o 
   2   4   1      337.77      335.35      7.41 o 
   3   4   1       26.44       25.12      2.82 o 
   4   4   1       13.71       11.54      1.99 o 
   5   4   1        0.24        0.00      2.15 o 
   6   4   1        6.68        7.22      3.41 o 
   7   4   1       62.32       64.47      9.02 o 
   8   4   1        5.14        1.43      6.25 o 
   9   4   1       11.57       18.98     20.20 o 
  10   4   1        8.25        4.46     20.76 o 
 -10   5   1       15.88       18.54     18.53 o 
  -9   5   1        9.29        1.28     16.00 o 
  -8   5   1       38.98       37.20     11.66 o 
  -7   5   1       25.73       25.56     10.75 o 
  -6   5   1       41.37       43.63      7.51 o 
  -5   5   1      150.96      173.64      9.49 o 
  -4   5   1      445.09      469.17     14.13 o 
  -3   5   1      447.72      458.69     10.77 o 
  -2   5   1      352.50      356.89      8.64 o 
  -1   5   1      218.70      229.10      6.77 o 
   0   5   1      268.26      272.13      5.92 o 
   1   5   1      215.64      224.59      5.63 o 
   2   5   1      363.79      383.27     11.49 o 
   3   5   1      446.84      472.12     22.57 o 
   4   5   1      426.92      418.73     10.23 o 
   5   5   1      152.18      113.42     11.70 o 
   6   5   1       41.58       43.53      4.85 o 
   7   5   1       25.91       21.21      8.24 o 
   8   5   1       37.61       40.72     12.31 o 
   9   5   1        9.31       20.55     14.62 o 
  10   5   1       16.46       10.30     21.89 o 
 -10   6   1        8.82       16.57     18.35 o 
  -9   6   1       11.06        3.69     16.56 o 
  -8   6   1       15.84       15.47      8.25 o 
  -7   6   1       13.78       14.22      8.11 o 
  -6   6   1       79.69       85.52      7.07 o 
  -5   6   1       21.07       23.20      5.37 o 
  -4   6   1       62.77       50.95      6.21 o 
  -3   6   1      392.16      385.63     24.35 o 
  -2   6   1      993.64     1078.24     48.21 o 
  -1   6   1       34.96       39.76      4.86 o 
   0   6   1     1246.22     1323.54     18.45 o 
   1   6   1       33.53       34.06      3.72 o 
   2   6   1     1012.64     1102.18     39.24 o 
   3   6   1      405.82      453.39     25.55 o 
   4   6   1       64.56       72.61      6.04 o 
   5   6   1       22.95       18.88      3.55 o 
   6   6   1       80.40       82.05      7.09 o 
   7   6   1       14.47        3.40      8.68 o 
   8   6   1       15.95        9.77      7.80 o 
   9   6   1       10.62       22.02     16.81 o 
  10   6   1        8.89       27.60     21.22 o 
  -9   7   1        1.13       12.43     19.49 o 
  -8   7   1       24.06       28.91     10.04 o 
  -7   7   1       64.67       45.49     20.28 o 
  -6   7   1       42.70       40.56      6.32 o 
  -5   7   1       52.34       48.76      6.96 o 
  -4   7   1      795.95      824.59     43.52 o 
  -3   7   1       83.46       93.20     13.10 o 
  -2   7   1     1306.28     1385.59     53.86 o 
  -1   7   1       52.61       51.56      5.51 o 
   0   7   1     1039.26     1076.02     20.86 o 
   1   7   1       53.48       45.30      4.48 o 
   2   7   1     1286.75     1414.06     42.43 o 
   3   7   1       89.25       91.74      5.67 o 
   4   7   1      792.30      810.92     31.56 o 
   5   7   1       50.41       49.35      5.03 o 
   6   7   1       42.53       37.92      6.03 o 
   7   7   1       64.55       53.19     20.71 o 
   8   7   1       25.25       13.56     10.85 o 
   9   7   1        1.26        0.00     18.63 o 
  -9   8   1      111.37      111.64     35.26 o 
  -8   8   1       16.65       21.11     10.38 o 
  -7   8   1      118.84      133.86     14.03 o 
  -6   8   1       79.12       74.91      8.97 o 
  -5   8   1       27.30       27.21      7.17 o 
  -4   8   1      108.80       89.04     12.27 o 
  -3   8   1      328.13      328.48     18.07 o 
  -2   8   1      137.31      160.67     15.09 o 
  -1   8   1      199.72      213.18     16.91 o 
   0   8   1      260.01      254.62     10.50 o 
   1   8   1      193.81      204.62     10.11 o 
   2   8   1      134.52      137.70      7.86 o 
   3   8   1      344.83      363.93     21.13 o 
   4   8   1      110.06      127.43     12.57 o 
   5   8   1       28.72       20.96      7.16 o 
   6   8   1       79.92       61.96     10.74 o 
   7   8   1      118.48      161.60     17.08 o 
   8   8   1       16.83       15.05     10.62 o 
   9   8   1      111.36      119.90     56.68 o 
  -8   9   1        2.61        4.09      9.74 o 
  -7   9   1        5.35        2.29     10.44 o 
  -6   9   1       33.25       12.14     10.13 o 
  -5   9   1       57.33       57.50      8.97 o 
  -4   9   1      363.13      386.76     29.85 o 
  -3   9   1      137.31      152.35     13.46 o 
  -2   9   1      275.02      260.24     13.58 o 
  -1   9   1       10.38       13.20      6.03 o 
   0   9   1       57.07       54.24      6.96 o 
   1   9   1       10.21        8.50      5.50 o 
   2   9   1      279.00      300.89     14.83 o 
   3   9   1      137.32      149.91      8.73 o 
   4   9   1      364.97      381.87     30.09 o 
   5   9   1       57.60       42.83      9.10 o 
   6   9   1       33.18       31.67     11.49 o 
   7   9   1        5.15        4.85     11.20 o 
   8   9   1        2.39        0.00     10.96 o 
  -8  10   1        9.82       20.83     12.95 o 
  -7  10   1        0.41        0.00     10.91 o 
  -6  10   1        3.71        0.00     11.11 o 
  -5  10   1        4.99        4.31      8.30 o 
  -4  10   1      231.87      228.17     14.47 o 
  -3  10   1      442.32      432.07     18.50 o 
  -2  10   1      569.64      559.18     46.00 o 
  -1  10   1      354.86      400.49     26.42 o 
   0  10   1      514.70      487.22     22.98 o 
   1  10   1      347.83      386.60     26.62 o 
   2  10   1      560.34      611.82     47.05 o 
   3  10   1      428.78      454.91     15.39 o 
   4  10   1      227.73      241.71     23.87 o 
   5  10   1        5.55        6.70      8.12 o 
   6  10   1        3.74        0.59     10.71 o 
   7  10   1        0.49       16.40     10.88 o 
   8  10   1        9.47       19.29     12.23 o 
  -7  11   1       16.94        6.28     11.34 o 
  -6  11   1        6.58        6.15     10.83 o 
  -5  11   1        5.86        1.32      8.57 o 
  -4  11   1       33.73       29.51      8.82 o 
  -3  11   1       68.60       72.69     10.23 o 
  -2  11   1      213.08      235.40     19.96 o 
  -1  11   1      101.66      136.74     15.80 o 
   0  11   1      929.71     1064.16     76.59 o 
   1  11   1      104.35      104.67     11.46 o 
   2  11   1      218.82      222.99     18.09 o 
   3  11   1       71.58       65.18     12.28 o 
   4  11   1       32.34       33.47      8.61 o 
   5  11   1        6.01        4.00      8.43 o 
   6  11   1        6.57       13.72     10.61 o 
   7  11   1       17.10       19.79     13.04 o 
  -6  12   1        6.22        6.78     12.38 o 
  -5  12   1       33.29       35.01      9.64 o 
  -4  12   1       54.11       53.05      9.75 o 
  -3  12   1      103.17       96.46     11.24 o 
  -2  12   1       21.47       25.12      8.41 o 
  -1  12   1       51.11       44.23      9.27 o 
   0  12   1       13.07       14.57      7.47 o 
   1  12   1       49.23       46.24      9.59 o 
   2  12   1       22.18       20.91      7.33 o 
   3  12   1      106.66      104.45     12.10 o 
   4  12   1       54.37       54.38     10.25 o 
   5  12   1       33.79       36.37      9.58 o 
   6  12   1        6.06       11.33     13.19 o 
  -5  13   1        0.46        0.00     13.44 o 
  -4  13   1       12.23       16.88      9.13 o 
  -3  13   1        6.52        4.03     10.17 o 
  -2  13   1        6.94        8.53     10.08 o 
  -1  13   1       20.31       29.76     13.71 o 
   0  13   1        2.54        1.17      9.78 o 
   1  13   1       20.69       16.79      8.81 o 
   2  13   1        7.41        0.00     11.74 o 
   3  13   1        6.77        4.31     10.30 o 
   4  13   1       11.31        6.91     10.61 o 
   5  13   1        0.42        0.00     14.09 o 
  -4  14   1        1.85        9.74     10.53 o 
  -3  14   1       11.45        8.97     10.38 o 
  -2  14   1       16.18       12.87     11.04 o 
  -1  14   1       31.20       27.40     11.31 o 
   0  14   1        2.11        7.16     10.03 o 
   1  14   1       30.33       44.16     13.77 o 
   2  14   1       16.17       12.81     11.56 o 
   3  14   1       12.17        9.91     11.54 o 
   4  14   1        1.88        0.00     11.26 o 
  -1  15   1       16.78       13.08     13.43 o 
   0  15   1        0.31        0.00     13.38 o 
   1  15   1       16.54       16.87     14.52 o 
   1   0   2     4312.51     3947.34     37.62 o 
   2   0   2     9561.49     9680.62     59.28 o 
   3   0   2    11290.86    11244.86     66.77 o 
   4   0   2        6.24        3.70      1.72 o 
   5   0   2       57.16       56.56      2.71 o 
   6   0   2      220.50      200.96     18.75 o 
   7   0   2       52.62       50.14     14.91 o 
   8   0   2        1.01        0.30     11.73 o 
   9   0   2        3.66        0.96     10.13 o 
  10   0   2       44.74       35.64     13.42 o 
 -10   1   2       13.43       15.38     12.43 o 
  -9   1   2       23.33       10.95     13.95 o 
  -8   1   2       28.65       11.70     12.02 o 
  -7   1   2       33.43       22.16     10.48 o 
  -6   1   2      334.37      353.87     28.72 o 
  -5   1   2      564.61      538.20     53.10 o 
  -4   1   2      380.55      384.09     12.24 o 
  -3   1   2      361.83      366.36     10.72 o 
  -2   1   2     8692.14     8783.77     51.16 o 
  -1   1   2     4495.74     4266.35     32.87 o 
   0   1   2     6632.27     6248.88     48.04 o 
   1   1   2     4522.45     4351.96     27.03 o 
   2   1   2     8710.78     8773.02     81.62 o 
   3   1   2      361.69      352.91      6.71 o 
   4   1   2      368.72      392.92     19.53 o 
   5   1   2      557.60      525.91     55.43 o 
   6   1   2      338.00      356.25     17.78 o 
   7   1   2       33.94       43.72      4.35 o 
   8   1   2       29.37       15.62     11.74 o 
   9   1   2       23.34       25.24     18.20 o 
  10   1   2       13.70       18.59     14.54 o 
 -10   2   2       16.69        0.00     18.72 o 
  -9   2   2       52.59       30.32     31.41 o 
  -8   2   2       20.92        0.00     17.50 o 
  -7   2   2       53.53       42.94     13.51 o 
  -6   2   2      213.23      196.49     21.77 o 
  -5   2   2      973.14      934.79     38.90 o 
  -4   2   2     1324.22     1319.05     14.11 o 
  -3   2   2      214.08      209.15      8.53 o 
  -2   2   2     1595.63     1538.22     22.70 o 
  -1   2   2     4012.71     3848.31     38.50 o 
   0   2   2      186.76      180.28      4.43 o 
   1   2   2     3960.85     3833.44     65.84 o 
   2   2   2     1579.70     1562.41     19.37 o 
   3   2   2      213.24      221.40      5.31 o 
   4   2   2     1328.44     1283.76     34.37 o 
   5   2   2      992.19     1006.66     34.58 o 
   6   2   2      218.12      224.92     17.60 o 
   7   2   2       57.03       49.30     14.10 o 
   8   2   2       21.37        6.52     15.68 o 
   9   2   2       52.99       42.45     16.73 o 
  10   2   2       16.60       25.77     17.48 o 
 -10   3   2        7.60        0.00     17.04 o 
  -9   3   2       33.62       19.11     15.32 o 
  -8   3   2       67.42       63.48      8.96 o 
  -7   3   2       51.94       47.78      9.20 o 
  -6   3   2      442.14      496.56     17.41 o 
  -5   3   2     1172.38     1003.59     91.35 o 
  -4   3   2      259.95      263.88      7.40 o 
  -3   3   2     1170.22     1146.82     14.36 o 
  -2   3   2      779.01      762.92     20.54 o 
  -1   3   2      536.82      548.82     18.19 o 
   0   3   2     2614.84     2637.10     34.74 o 
   1   3   2      533.30      559.00     43.48 o 
   2   3   2      760.65      740.52     17.05 o 
   3   3   2     1172.42     1135.34     17.25 o 
   4   3   2      250.58      250.93      7.49 o 
   5   3   2     1171.25     1127.02    122.63 o 
   6   3   2      433.16      459.48     27.02 o 
   7   3   2       51.12       52.41      5.86 o 
   8   3   2       66.70       61.85     17.34 o 
   9   3   2       33.59       13.10     16.20 o 
  10   3   2        7.50        6.33     16.49 o 
 -10   4   2        2.50        0.00     19.95 o 
  -9   4   2        7.25        8.69     15.80 o 
  -8   4   2       17.86        9.41      6.99 o 
  -7   4   2        8.27        6.82      6.37 o 
  -6   4   2       23.69       22.46      2.38 o 
  -5   4   2       62.05       56.22      4.47 o 
  -4   4   2      643.70      672.62     21.25 o 
  -3   4   2      436.79      470.45     13.38 o 
  -2   4   2       76.34       82.61      4.55 o 
  -1   4   2     1509.50     1577.64     58.37 o 
   0   4   2       58.02       62.98      3.36 o 
   1   4   2     1535.02     1593.57     64.59 o 
   2   4   2       74.93       64.67      5.49 o 
   3   4   2      438.78      447.24      9.70 o 
   4   4   2      650.86      665.67     14.98 o 
   5   4   2       62.82       51.36     10.76 o 
   6   4   2       22.13       16.60      3.17 o 
   7   4   2        7.06        7.18      6.13 o 
   8   4   2       17.68       19.38      9.42 o 
   9   4   2        7.18        6.06     19.14 o 
  10   4   2        2.46        9.06     17.46 o 
 -10   5   2        9.87       33.00     16.48 o 
  -9   5   2        8.75       14.57     15.52 o 
  -8   5   2       44.82       42.51      8.32 o 
  -7   5   2       38.95       50.21      8.96 o 
  -6   5   2       81.50       93.69      7.67 o 
  -5   5   2       22.59       19.43      3.62 o 
  -4   5   2      155.39      160.73      6.94 o 
  -3   5   2       15.49       17.82      3.67 o 
  -2   5   2      133.73      156.30      6.07 o 
  -1   5   2      548.46      608.74     23.79 o 
   0   5   2      113.39      112.14      5.09 o 
   1   5   2      560.04      576.97     19.00 o 
   2   5   2      132.02      148.90      8.40 o 
   3   5   2       15.43       12.75      3.29 o 
   4   5   2      153.72      155.83      8.31 o 
   5   5   2       21.29       14.21      3.82 o 
   6   5   2       87.58       85.01      7.82 o 
   7   5   2       39.89       42.28     12.10 o 
   8   5   2       43.73       56.65      9.74 o 
   9   5   2        8.79       14.09     16.46 o 
  10   5   2        9.98       14.36     19.53 o 
  -9   6   2        1.72        1.35     16.39 o 
  -8   6   2       14.00       10.58      8.20 o 
  -7   6   2        8.50        1.61      7.70 o 
  -6   6   2       18.29       20.58      9.37 o 
  -5   6   2      289.10      269.25     11.66 o 
  -4   6   2      103.55      102.05      6.65 o 
  -3   6   2      684.51      703.29     24.67 o 
  -2   6   2       24.66       30.65      5.74 o 
  -1   6   2     1928.38     2038.85     30.62 o 
   0   6   2     1904.07     1977.61     30.12 o 
   1   6   2     1904.07     2033.73     32.97 o 
   2   6   2       24.17       24.09      3.63 o 
   3   6   2      684.39      722.79     18.07 o 
   4   6   2      101.28      113.48      7.19 o 
   5   6   2      288.83      274.57      9.30 o 
   6   6   2       17.62       13.69      4.81 o 
   7   6   2        7.66        9.09      8.12 o 
   8   6   2       14.07        8.14      7.98 o 
   9   6   2        1.78       40.38     19.41 o 
  -9   7   2        1.04       10.82     17.77 o 
  -8   7   2        8.20        6.58      8.85 o 
  -7   7   2        0.77        0.00      9.47 o 
  -6   7   2       77.32       77.74     14.82 o 
  -5   7   2      108.82      104.69     16.17 o 
  -4   7   2       13.80       13.58      5.84 o 
  -3   7   2      264.36      275.45     12.25 o 
  -2   7   2      253.82      275.63     11.88 o 
  -1   7   2      180.99      217.98     14.20 o 
   0   7   2      986.56     1005.30     39.32 o 
   1   7   2      177.65      208.98     19.55 o 
   2   7   2      264.31      301.32     18.22 o 
   3   7   2      264.71      250.43     10.01 o 
   4   7   2       14.98       10.85      3.61 o 
   5   7   2      108.09       97.14     17.85 o 
   6   7   2       78.42       64.27     11.25 o 
   7   7   2        0.89        6.78      8.97 o 
   8   7   2        8.04        4.54      8.82 o 
   9   7   2        1.04        0.00     20.67 o 
  -9   8   2        3.51       27.19     18.70 o 
  -8   8   2       16.99        9.03     18.57 o 
  -7   8   2      188.40      179.73     19.84 o 
  -6   8   2      222.54      232.70     16.21 o 
  -5   8   2      271.35      271.70     13.52 o 
  -4   8   2       75.27       74.16      8.60 o 
  -3   8   2      151.59      145.25     10.34 o 
  -2   8   2      272.25      278.71     15.53 o 
  -1   8   2      383.96      395.01     14.48 o 
   0   8   2        4.57        0.69      5.30 o 
   1   8   2      380.49      383.67     15.07 o 
   2   8   2      271.59      288.73     11.09 o 
   3   8   2      150.49      151.70      8.17 o 
   4   8   2       73.54       84.13      6.28 o 
   5   8   2      266.92      277.75     17.78 o 
   6   8   2      220.63      232.38     18.73 o 
   7   8   2      188.65      180.90     23.85 o 
   8   8   2       16.93       13.93      9.23 o 
   9   8   2        3.47        3.96     21.96 o 
  -8   9   2       34.61       36.74     11.07 o 
  -7   9   2        5.22        0.00     10.25 o 
  -6   9   2        2.47        0.00     10.66 o 
  -5   9   2      269.27      239.30     27.30 o 
  -4   9   2        2.13        8.17      7.47 o 
  -3   9   2      207.40      195.45     12.52 o 
  -2   9   2      289.94      271.54     16.61 o 
  -1   9   2      396.44      377.03     15.36 o 
   0   9   2       32.61       29.37      7.18 o 
   1   9   2      397.58      396.75     22.34 o 
   2   9   2      290.28      307.74     17.90 o 
   3   9   2      207.86      209.97     13.80 o 
   4   9   2        2.71        3.91      4.02 o 
   5   9   2      272.41      260.73     30.76 o 
   6   9   2        1.86        0.00     10.96 o 
   7   9   2        5.20        0.00     10.29 o 
   8   9   2       35.43       47.15     16.72 o 
  -8  10   2        2.50        0.00     12.49 o 
  -7  10   2        4.78        3.34     11.84 o 
  -6  10   2       15.24        8.15     10.94 o 
  -5  10   2       72.81       89.60     10.69 o 
  -4  10   2      175.14      184.34     33.91 o 
  -3  10   2       98.61      103.25     11.03 o 
  -2  10   2       49.87       54.97      9.22 o 
  -1  10   2       17.56       21.05      6.88 o 
   0  10   2      457.54      468.47     20.98 o 
   1  10   2       17.98       22.52      7.02 o 
   2  10   2       49.07       44.34      6.93 o 
   3  10   2       96.89      100.05     11.65 o 
   4  10   2      174.91      166.94     30.51 o 
   5  10   2       75.23       62.28      9.72 o 
   6  10   2       15.95       14.39     11.14 o 
   7  10   2        4.78        2.60     10.77 o 
   8  10   2        2.52        0.67     13.00 o 
  -7  11   2        3.51        4.72     11.70 o 
  -6  11   2        8.95        8.67     10.97 o 
  -5  11   2       47.64       40.53      9.55 o 
  -4  11   2        0.28        6.98      8.68 o 
  -3  11   2       15.66       27.38      8.61 o 
  -2  11   2      362.27      376.55     18.48 o 
  -1  11   2      463.11      482.67     19.72 o 
   0  11   2      289.62      255.92     24.62 o 
   1  11   2      464.47      421.46     20.08 o 
   2  11   2      369.33      380.55     23.01 o 
   3  11   2       15.87       25.48      6.35 o 
   4  11   2        0.24        1.20      8.54 o 
   5  11   2       48.00       48.67      9.72 o 
   6  11   2        8.68       18.23     12.46 o 
   7  11   2        3.54        4.06     13.06 o 
  -6  12   2        5.99       17.30     12.55 o 
  -5  12   2       20.19        8.10      9.09 o 
  -4  12   2       26.96       29.26     10.09 o 
  -3  12   2       93.29       89.90     13.38 o 
  -2  12   2       93.34       88.17     13.91 o 
  -1  12   2      174.31      163.03     16.80 o 
   0  12   2        1.06        2.88      8.27 o 
   1  12   2      169.69      151.95     13.88 o 
   2  12   2       93.09       85.00     11.89 o 
   3  12   2       93.35       90.28     12.76 o 
   4  12   2       26.39       16.44      9.14 o 
   5  12   2       19.69       20.83      9.07 o 
   6  12   2        5.75        5.74     12.95 o 
  -5  13   2        9.38       12.62     11.12 o 
  -4  13   2       34.60       28.02     10.31 o 
  -3  13   2        6.50        5.49      9.75 o 
  -2  13   2        9.33       18.20     10.85 o 
  -1  13   2        9.53        6.43     10.18 o 
   0  13   2        8.36       16.60      9.31 o 
   1  13   2        9.33       16.33      8.69 o 
   2  13   2        9.55       15.96     12.90 o 
   3  13   2        6.62        4.85     14.38 o 
   4  13   2       33.46       17.99     10.32 o 
   5  13   2        9.26        4.20     12.01 o 
  -4  14   2        4.00       10.17     10.88 o 
  -3  14   2        8.26       13.46     10.09 o 
  -2  14   2        0.23        1.68     11.78 o 
  -1  14   2       15.42       16.83     11.58 o 
   0  14   2       15.05       12.97     10.42 o 
   1  14   2       14.57       29.30     10.65 o 
   2  14   2        0.22        0.00     12.69 o 
   3  14   2        8.27       15.23     19.62 o 
   4  14   2        4.17        0.00     10.98 o 
  -1  15   2        0.07        0.00     12.44 o 
   0  15   2       25.12       36.52     12.54 o 
   1  15   2        0.06        8.94     15.52 o 
   1   0   3      372.42      330.79      8.92 o 
   2   0   3    35097.17    38292.73     97.72 o 
   3   0   3      335.43      305.99      6.77 o 
   4   0   3      424.27      404.55      7.90 o 
   5   0   3      751.54      774.01     16.34 o 
   6   0   3       12.16       10.89      1.97 o 
   7   0   3        0.05        1.57      1.21 o 
   8   0   3        0.65        2.48     10.87 o 
   9   0   3       38.05       28.92     11.92 o 
  10   0   3        3.66        4.41     13.76 o 
 -10   1   3        4.59        0.00     14.75 o 
  -9   1   3        6.24        0.00     13.59 o 
  -8   1   3       22.16       15.50     13.47 o 
  -7   1   3       10.70       10.75      5.83 o 
  -6   1   3       83.34       89.65      3.62 o 
  -5   1   3      951.77      938.53     14.23 o 
  -4   1   3     3071.63     3048.34     62.21 o 
  -3   1   3      260.49      252.77      7.21 o 
  -2   1   3     5018.05     4897.87     48.66 o 
  -1   1   3     6183.43     6104.30    102.80 o 
   0   1   3     3342.81     3139.12     30.69 o 
   1   1   3     6104.43     6001.16     29.27 o 
   2   1   3     5032.37     4827.17     28.09 o 
   3   1   3      250.80      249.71      5.94 o 
   4   1   3     3079.80     3113.57     58.33 o 
   5   1   3      935.70      914.29     44.62 o 
   6   1   3       83.07       87.12      5.81 o 
   7   1   3       10.63        9.71      4.80 o 
   8   1   3       22.23        4.60     10.74 o 
   9   1   3        5.94       11.56     14.54 o 
  10   1   3        4.60        3.21     13.75 o 
 -10   2   3       19.91       17.69     17.04 o 
  -9   2   3        5.55        9.87     13.80 o 
  -8   2   3       85.41       78.02     29.69 o 
  -7   2   3        2.13        3.63      5.54 o 
  -6   2   3      249.06      216.17     13.63 o 
  -5   2   3      214.09      207.04      6.91 o 
  -4   2   3     1697.81     1709.42     13.86 o 
  -3   2   3     1906.01     1831.31     15.45 o 
  -2   2   3     1352.38     1309.76     11.39 o 
  -1   2   3      348.96      361.94      5.82 o 
   0   2   3       38.34       40.56      2.92 o 
   1   2   3      349.78      340.71     18.70 o 
   2   2   3     1291.91     1236.09     13.19 o 
   3   2   3     1904.72     1890.39     31.45 o 
   4   2   3     1725.12     1687.02     18.38 o 
   5   2   3      214.25      209.17      6.37 o 
   6   2   3      250.15      252.38     12.14 o 
   7   2   3        2.16        1.04      4.09 o 
   8   2   3       84.87       92.71     19.60 o 
   9   2   3        5.63       12.70     15.79 o 
  10   2   3       19.51       41.88     19.82 o 
 -10   3   3        8.22        2.64     17.44 o 
  -9   3   3       43.68       46.90     16.85 o 
  -8   3   3       27.03       27.28      8.01 o 
  -7   3   3       64.86       59.33     11.72 o 
  -6   3   3       26.46       27.34      2.59 o 
  -5   3   3      185.50      187.17     14.10 o 
  -4   3   3      670.69      701.12     21.81 o 
  -3   3   3       18.93       19.21      2.44 o 
  -2   3   3      710.76      700.83      9.87 o 
  -1   3   3        2.20        3.46      2.00 o 
   0   3   3       44.57       47.86      4.47 o 
   1   3   3        3.86        5.42      2.17 o 
   2   3   3      707.35      698.89     18.81 o 
   3   3   3       14.85       15.21      3.59 o 
   4   3   3      667.26      668.15     16.24 o 
   5   3   3      177.30      149.22     16.42 o 
   6   3   3       26.31       29.54      3.65 o 
   7   3   3       64.97       74.90     10.13 o 
   8   3   3       26.79       45.88     15.50 o 
   9   3   3       43.03       39.06     16.10 o 
  10   3   3        8.16       22.31     16.83 o 
 -10   4   3        0.96        1.11     18.33 o 
  -9   4   3       26.84       31.01     15.06 o 
  -8   4   3       42.55       36.44      8.57 o 
  -7   4   3       24.06       13.79      9.46 o 
  -6   4   3       18.43       15.83      2.37 o 
  -5   4   3      150.83      146.33      6.27 o 
  -4   4   3      565.84      551.41     19.15 o 
  -3   4   3       30.09       27.08      4.58 o 
  -2   4   3     1575.58     1584.15     30.69 o 
  -1   4   3      149.14      153.12      6.18 o 
   0   4   3       13.30       11.77      2.45 o 
   1   4   3      148.87      144.01      7.78 o 
   2   4   3     1564.05     1484.93     37.92 o 
   3   4   3       29.36       30.37      5.47 o 
   4   4   3      564.23      547.73     37.47 o 
   5   4   3      151.34      154.74      8.13 o 
   6   4   3       18.75       20.71      3.92 o 
   7   4   3       24.25       18.27      4.63 o 
   8   4   3       43.48       55.01      9.09 o 
   9   4   3       26.78       42.62     19.42 o 
  10   4   3        0.96        4.70     19.64 o 
 -10   5   3       14.77       19.81     16.01 o 
  -9   5   3        0.15        0.39     14.22 o 
  -8   5   3        1.04        1.26      7.62 o 
  -7   5   3        1.13        4.53      6.98 o 
  -6   5   3       26.42       24.69      3.33 o 
  -5   5   3       53.81       55.57      6.80 o 
  -4   5   3       92.38       94.87      7.01 o 
  -3   5   3      819.11      832.20     17.12 o 
  -2   5   3      490.38      490.28     12.45 o 
  -1   5   3     1498.42     1761.14     82.98 o 
   0   5   3     1030.94     1055.70     21.02 o 
   1   5   3     1523.74     1733.92     91.82 o 
   2   5   3      493.99      499.04     13.46 o 
   3   5   3      832.72      812.32    128.26 o 
   4   5   3       91.13       94.24      7.25 o 
   5   5   3       49.83       44.28      5.75 o 
   6   5   3       26.01       30.83      8.45 o 
   7   5   3        1.13        3.96      4.07 o 
   8   5   3        1.06        0.95      7.19 o 
   9   5   3        0.24        2.37     18.08 o 
  10   5   3       14.89        0.00     21.00 o 
  -9   6   3        1.16        0.37     15.26 o 
  -8   6   3        2.76       10.10      8.17 o 
  -7   6   3       65.36       64.99     10.45 o 
  -6   6   3      119.64      119.64      8.68 o 
  -5   6   3       24.36       19.20      4.35 o 
  -4   6   3      369.37      355.01     13.28 o 
  -3   6   3       26.52       27.68      5.64 o 
  -2   6   3      621.91      575.60     36.09 o 
  -1   6   3      775.21      782.71     30.47 o 
   0   6   3       17.65       33.34      5.46 o 
   1   6   3      776.85      706.79     33.01 o 
   2   6   3      617.45      590.22     19.99 o 
   3   6   3       27.47       24.81      2.50 o 
   4   6   3      376.74      378.85     11.56 o 
   5   6   3       23.87       21.67      5.63 o 
   6   6   3      118.52      115.02     14.23 o 
   7   6   3       65.53       69.68     10.76 o 
   8   6   3        3.14        0.00      8.25 o 
   9   6   3        1.14        0.00     17.51 o 
  -9   7   3       90.51      132.47     28.03 o 
  -8   7   3       93.15       97.59     13.01 o 
  -7   7   3       60.71       54.11     16.33 o 
  -6   7   3       20.57       26.38      6.74 o 
  -5   7   3       51.11       55.08      7.83 o 
  -4   7   3      112.33      123.57      9.57 o 
  -3   7   3      130.37      109.70      8.64 o 
  -2   7   3       53.72       47.08      6.62 o 
  -1   7   3      164.92      180.50     13.14 o 
   0   7   3      135.03      135.94     12.14 o 
   1   7   3      174.15      172.23     11.99 o 
   2   7   3       52.58       48.87      5.16 o 
   3   7   3      129.20      124.40      8.19 o 
   4   7   3      113.04      122.18     22.37 o 
   5   7   3       54.03       51.47      7.45 o 
   6   7   3       20.31       18.90      5.95 o 
   7   7   3       60.52       58.83     10.86 o 
   8   7   3       93.12       93.88     13.25 o 
   9   7   3       89.69      127.31     26.45 o 
  -9   8   3       20.89       21.82     18.56 o 
  -8   8   3       55.30       49.12     11.46 o 
  -7   8   3      142.10      140.71     18.11 o 
  -6   8   3      327.65      314.32     16.01 o 
  -5   8   3       37.66       37.06      7.68 o 
  -4   8   3      471.24      457.48     17.03 o 
  -3   8   3       16.42       21.79      6.16 o 
  -2   8   3      520.43      536.38     35.68 o 
  -1   8   3      184.86      177.57     10.78 o 
   0   8   3      233.96      222.79     12.79 o 
   1   8   3      182.19      180.16     12.42 o 
   2   8   3      530.07      558.46     13.32 o 
   3   8   3       17.01       19.49      5.02 o 
   4   8   3      470.02      446.67     23.38 o 
   5   8   3       38.25       27.27      7.76 o 
   6   8   3      329.22      295.30     26.77 o 
   7   8   3      143.18      151.31     16.55 o 
   8   8   3       56.44       47.46     11.28 o 
   9   8   3       20.98       13.96     21.37 o 
  -8   9   3        3.50        0.00     11.40 o 
  -7   9   3       52.77       56.49     13.94 o 
  -6   9   3      116.68       96.24     25.78 o 
  -5   9   3       14.53       13.37      7.79 o 
  -4   9   3      103.55      120.62     11.84 o 
  -3   9   3      236.47      227.35     13.12 o 
  -2   9   3        0.18        0.00      6.75 o 
  -1   9   3       29.66       26.16      6.84 o 
   0   9   3      248.77      243.89     13.12 o 
   1   9   3       30.71       25.45      6.90 o 
   2   9   3        0.11        2.22      4.32 o 
   3   9   3      227.12      235.36     11.61 o 
   4   9   3      102.37      110.87      8.21 o 
   5   9   3       14.41       15.95      8.35 o 
   6   9   3      115.82       98.65     16.63 o 
   7   9   3       51.80       43.78     15.47 o 
   8   9   3        3.46        8.48     11.33 o 
  -8  10   3        5.40        0.00     11.85 o 
  -7  10   3        7.56       10.57     10.35 o 
  -6  10   3       17.12       18.61     11.57 o 
  -5  10   3       52.31       45.77      9.52 o 
  -4  10   3       92.70      107.07     11.29 o 
  -3  10   3       46.69       38.00      8.03 o 
  -2  10   3      236.46      222.89     13.64 o 
  -1  10   3      116.96      108.72     10.35 o 
   0  10   3       61.37       62.98      9.61 o 
   1  10   3      118.64      115.40     10.72 o 
   2  10   3      236.62      229.06     16.15 o 
   3  10   3       47.56       32.66      6.45 o 
   4  10   3       95.01       96.39      8.25 o 
   5  10   3       52.91       47.41      9.24 o 
   6  10   3       16.71       29.59     11.84 o 
   7  10   3        7.35        1.15     11.55 o 
   8  10   3        5.27       22.33     13.06 o 
  -7  11   3        7.85        5.01     11.44 o 
  -6  11   3        5.12        2.59     10.49 o 
  -5  11   3        5.12        2.46      9.20 o 
  -4  11   3       16.83       18.45      8.54 o 
  -3  11   3       48.99       60.07      9.46 o 
  -2  11   3       50.86       45.48     10.11 o 
  -1  11   3      195.06      193.60     13.78 o 
   0  11   3        6.24        5.81      8.24 o 
   1  11   3      189.85      177.97     13.03 o 
   2  11   3       49.70       49.14     11.19 o 
   3  11   3       46.02       36.20      7.11 o 
   4  11   3       16.91       13.73      9.41 o 
   5  11   3        4.68        2.33      8.54 o 
   6  11   3        5.27        4.79     11.20 o 
   7  11   3        7.50        4.28     13.10 o 
  -6  12   3        8.71        6.23     12.32 o 
  -5  12   3        4.67        0.00      9.34 o 
  -4  12   3        7.67       12.03      9.47 o 
  -3  12   3       29.34       30.09      8.98 o 
  -2  12   3       17.05       19.06      8.90 o 
  -1  12   3        1.73        0.00      9.04 o 
   0  12   3        5.10        0.00      9.09 o 
   1  12   3        1.80        0.00      7.81 o 
   2  12   3       19.22       21.25      8.33 o 
   3  12   3       29.51       15.60      9.91 o 
   4  12   3        7.33        0.00      9.70 o 
   5  12   3        4.82       12.10      9.40 o 
   6  12   3        8.79       17.91     13.23 o 
  -5  13   3       18.74       20.23     12.23 o 
  -4  13   3       53.80       57.39     11.95 o 
  -3  13   3       65.31       74.38     11.87 o 
  -2  13   3        6.58        8.83      9.61 o 
  -1  13   3       37.17       31.36      9.92 o 
   0  13   3        8.99        9.26      9.80 o 
   1  13   3       37.48       31.72      9.67 o 
   2  13   3        6.42        8.77     12.04 o 
   3  13   3       65.65       55.68     12.84 o 
   4  13   3       53.28       55.31     10.99 o 
   5  13   3       19.31       35.54     12.49 o 
  -3  14   3       29.94       33.81     10.52 o 
  -2  14   3       14.11        9.77     10.84 o 
  -1  14   3        2.26        0.05     11.56 o 
   0  14   3       12.85        4.44     11.24 o 
   1  14   3        2.09        2.32     11.00 o 
   2  14   3       14.31       12.95     15.29 o 
   3  14   3       29.97       56.88     14.90 o 
   0  15   3       19.21        4.32     13.75 o 
   0   0   4     1411.58     1370.03     20.80 o 
   1   0   4       72.33       73.77      4.21 o 
   2   0   4       89.38       89.15      5.25 o 
   3   0   4       53.64       59.59      4.60 o 
   4   0   4       36.66       48.14      5.30 o 
   5   0   4     1033.94     1062.64     17.53 o 
   6   0   4      230.48      263.25      9.88 o 
   7   0   4       29.81       32.24      6.33 o 
   8   0   4        3.36        4.00     10.24 o 
   9   0   4        0.78        0.00     11.50 o 
  10   0   4        7.84        6.50     13.23 o 
 -10   1   4        6.09        0.00     13.87 o 
  -9   1   4        6.16        2.58     12.52 o 
  -8   1   4       21.97       19.59     11.30 o 
  -7   1   4        6.74        8.26      5.42 o 
  -6   1   4        8.61       11.93      2.48 o 
  -5   1   4      467.60      463.51     13.59 o 
  -4   1   4      803.58      797.97     17.26 o 
  -3   1   4      123.03      120.64      7.46 o 
  -2   1   4     1481.87     1496.32     20.68 o 
  -1   1   4     1918.48     1862.08     24.70 o 
   0   1   4     7206.96     7071.13     51.12 o 
   1   1   4     1960.96     1881.14     17.12 o 
   2   1   4     1509.50     1438.29     28.91 o 
   3   1   4      121.92      117.01      4.36 o 
   4   1   4      818.62      829.82     14.28 o 
   5   1   4      465.94      469.97     10.32 o 
   6   1   4        7.25        4.59      3.75 o 
   7   1   4        6.05        2.88      3.95 o 
   8   1   4       22.01       24.49      9.07 o 
   9   1   4        6.26        0.00     10.95 o 
  10   1   4        6.07        6.24     13.22 o 
 -10   2   4       11.01       11.64     22.72 o 
  -9   2   4        0.79        6.12     13.06 o 
  -8   2   4      159.87      210.71     30.20 o 
  -7   2   4      488.98      548.68     20.93 o 
  -6   2   4      476.99      477.55     10.48 o 
  -5   2   4      740.32      719.53     13.85 o 
  -4   2   4     1044.91     1116.02     21.01 o 
  -3   2   4      104.33      104.83      4.60 o 
  -2   2   4      645.62      647.16      9.47 o 
  -1   2   4      592.22      583.01      9.69 o 
   0   2   4      695.89      684.97     15.79 o 
   1   2   4      579.19      568.61      9.83 o 
   2   2   4      655.81      635.68     10.22 o 
   3   2   4      104.76      107.90      5.52 o 
   4   2   4     1032.43     1086.38     19.21 o 
   5   2   4      730.27      752.41     19.30 o 
   6   2   4      465.76      494.85     12.72 o 
   7   2   4      488.86      479.28     18.02 o 
   8   2   4      157.61      192.16     23.01 o 
   9   2   4        0.79        0.00     16.14 o 
  10   2   4       11.10       13.71     19.91 o 
 -10   3   4        2.87        6.13     17.30 o 
  -9   3   4       25.60        4.25     15.58 o 
  -8   3   4       78.11       66.36     10.11 o 
  -7   3   4      379.99      390.72     12.68 o 
  -6   3   4      141.58      135.42      5.36 o 
  -5   3   4       32.67       26.58      3.37 o 
  -4   3   4      157.04      167.05      6.45 o 
  -3   3   4      242.82      234.48      6.08 o 
  -2   3   4      541.23      532.46      8.78 o 
  -1   3   4      752.65      749.14     13.19 o 
   0   3   4     1309.31     1306.37     14.75 o 
   1   3   4      736.95      752.34     12.56 o 
   2   3   4      533.31      549.16     10.78 o 
   3   3   4      244.94      257.54      9.34 o 
   4   3   4      161.55      157.49     13.55 o 
   5   3   4       34.86       38.32      4.59 o 
   6   3   4      146.90      146.72      7.08 o 
   7   3   4      386.02      405.20     38.20 o 
   8   3   4       78.12       88.29     18.46 o 
   9   3   4       25.81        6.61     14.93 o 
  10   3   4        2.79       18.64     16.61 o 
 -10   4   4        7.98        3.87     15.29 o 
  -9   4   4        8.68       15.16     13.37 o 
  -8   4   4        6.83        2.86      7.57 o 
  -7   4   4       43.93       43.00      5.29 o 
  -6   4   4       91.16       84.13      5.14 o 
  -5   4   4      111.77      121.88      6.44 o 
  -4   4   4      749.18      773.05     16.91 o 
  -3   4   4      258.78      269.59      7.41 o 
  -2   4   4       93.55       87.83      4.47 o 
  -1   4   4     1273.20     1336.41     29.72 o 
   0   4   4      493.62      467.85     13.53 o 
   1   4   4     1314.16     1348.43     24.27 o 
   2   4   4       88.17       78.10      5.78 o 
   3   4   4      258.52      282.08     12.30 o 
   4   4   4      754.42      762.05     51.54 o 
   5   4   4      105.38      134.92     15.67 o 
   6   4   4       89.45       84.29      7.02 o 
   7   4   4       43.65       49.57      5.80 o 
   8   4   4        6.39        5.31      6.56 o 
   9   4   4        8.72        0.90     13.70 o 
 -10   5   4        4.17        0.00     16.72 o 
  -9   5   4        0.42        0.00     15.41 o 
  -8   5   4       16.40       18.52      8.07 o 
  -7   5   4       51.19       56.87     11.20 o 
  -6   5   4      149.44      147.35      6.35 o 
  -5   5   4       30.58       35.64      5.33 o 
  -4   5   4      132.93      128.98      8.05 o 
  -3   5   4      246.93      252.83     19.57 o 
  -2   5   4      809.83      840.49     36.09 o 
  -1   5   4     5141.63     5545.23     75.89 o 
   0   5   4      898.86      893.64     25.91 o 
   1   5   4     5159.73     5702.97     90.33 o 
   2   5   4      802.97      789.54     22.82 o 
   3   5   4      250.73      268.29     10.73 o 
   4   5   4      136.15      138.62     26.30 o 
   5   5   4       30.39       30.06      5.81 o 
   6   5   4      144.93      168.05     13.22 o 
   7   5   4       52.16       48.08      9.47 o 
   8   5   4       16.67       11.62      7.78 o 
   9   5   4        0.42        3.10     14.95 o 
  -9   6   4        1.92        0.00     16.24 o 
  -8   6   4       16.96       20.38      9.70 o 
  -7   6   4       55.72       46.23      9.38 o 
  -6   6   4       53.15       54.02      7.31 o 
  -5   6   4        7.21        9.35      5.71 o 
  -4   6   4       50.11       57.65      8.76 o 
  -3   6   4       13.57        9.03      6.33 o 
  -2   6   4      134.73      128.06     13.90 o 
  -1   6   4      145.06      124.86      7.92 o 
   0   6   4       76.97      113.69     15.81 o 
   1   6   4      139.26      138.81     14.02 o 
   2   6   4      128.33      137.12      8.31 o 
   3   6   4       13.34        9.19      5.84 o 
   4   6   4       52.24       48.87      9.15 o 
   5   6   4        8.67        6.04      5.35 o 
   6   6   4       51.79       52.81      7.05 o 
   7   6   4       54.84       50.46      9.61 o 
   8   6   4       16.74       18.10     13.78 o 
   9   6   4        1.95        5.19     16.17 o 
  -9   7   4       13.98       15.96     16.17 o 
  -8   7   4       38.77       42.42     14.51 o 
  -7   7   4       50.14       47.20     11.87 o 
  -6   7   4      162.08      171.30     12.17 o 
  -5   7   4      122.90      107.40      9.40 o 
  -4   7   4      189.33      173.28     10.56 o 
  -3   7   4       30.20       39.45      8.65 o 
  -2   7   4      431.39      453.53     24.71 o 
  -1   7   4      139.26      162.17     11.58 o 
   0   7   4      129.83      112.47     12.63 o 
   1   7   4      131.32      150.56     24.17 o 
   2   7   4      429.59      460.02     14.98 o 
   3   7   4       28.87       28.79      4.12 o 
   4   7   4      187.04      204.86     12.06 o 
   5   7   4      126.52      113.88      9.83 o 
   6   7   4      164.17      173.79     11.64 o 
   7   7   4       51.00       69.92     12.10 o 
   8   7   4       38.16       36.70     10.13 o 
  -8   8   4       39.91       35.09     12.26 o 
  -7   8   4       22.68       11.93     10.50 o 
  -6   8   4       22.54       19.27      7.67 o 
  -5   8   4       64.03       71.38      9.08 o 
  -4   8   4       21.48       18.07      7.52 o 
  -3   8   4        2.51        4.74      6.30 o 
  -2   8   4      198.18      186.25     11.44 o 
  -1   8   4       80.64       82.43      8.27 o 
   0   8   4       35.46       34.28      6.73 o 
   1   8   4       85.20       93.35      9.24 o 
   2   8   4      192.95      191.29      9.71 o 
   3   8   4        2.69        2.88      3.73 o 
   4   8   4       21.85       19.18      7.85 o 
   5   8   4       67.01       76.88      9.90 o 
   6   8   4       22.62       31.08     11.03 o 
   7   8   4       23.86       32.44      9.85 o 
   8   8   4       40.67       48.05     11.92 o 
  -8   9   4       30.08       15.86     10.96 o 
  -7   9   4       48.61       36.66     10.97 o 
  -6   9   4      109.34      119.34     26.68 o 
  -5   9   4       36.41       39.22     10.25 o 
  -4   9   4      116.77      109.10     11.00 o 
  -3   9   4       12.17       11.16      7.53 o 
  -2   9   4        6.02        7.81      6.56 o 
  -1   9   4      224.89      227.98     14.31 o 
   0   9   4      465.58      480.37     24.48 o 
   1   9   4      231.67      234.97     14.49 o 
   2   9   4        5.69        2.00      4.49 o 
   3   9   4       11.21        9.40      5.16 o 
   4   9   4      117.57      110.20     12.72 o 
   5   9   4       36.11       29.67      8.73 o 
   6   9   4      109.17      118.39     15.23 o 
   7   9   4       47.29       55.30     16.67 o 
   8   9   4       30.10       12.17     15.13 o 
  -7  10   4        4.96        0.00     11.91 o 
  -6  10   4        4.16        0.82     10.64 o 
  -5  10   4       44.56       41.61     11.24 o 
  -4  10   4      140.88      117.67     11.43 o 
  -3  10   4       34.55       34.23      8.32 o 
  -2  10   4       30.48       34.52      8.12 o 
  -1  10   4      105.67      106.36     17.51 o 
   0  10   4       90.91       76.07      8.85 o 
   1  10   4      100.15       98.67     11.27 o 
   2  10   4       30.06       21.33      7.45 o 
   3  10   4       34.42       38.97      7.00 o 
   4  10   4      138.43      124.99      9.43 o 
   5  10   4       42.71       36.29      8.78 o 
   6  10   4        3.91        0.00     10.12 o 
   7  10   4        5.04        8.20     11.66 o 
  -7  11   4       13.37       13.63     14.40 o 
  -6  11   4        0.17        3.65     12.08 o 
  -5  11   4       85.83       78.22     10.79 o 
  -4  11   4       26.24       26.18      8.30 o 
  -3  11   4       60.80       48.40      9.09 o 
  -2  11   4      339.42      333.42     17.51 o 
  -1  11   4       19.07       24.21      8.32 o 
   0  11   4      684.16      657.51     25.20 o 
   1  11   4       20.28       18.80      9.09 o 
   2  11   4      340.39      335.76     18.19 o 
   3  11   4       61.52       59.15      7.69 o 
   4  11   4       26.39       24.66     12.07 o 
   5  11   4       87.10       84.63     11.94 o 
   6  11   4        0.21        4.19     10.70 o 
   7  11   4       13.20       23.86     17.28 o 
  -6  12   4       15.63       23.71     11.93 o 
  -5  12   4       24.93       16.97      9.30 o 
  -4  12   4       15.58        9.55      9.56 o 
  -3  12   4       19.74       30.66      9.55 o 
  -2  12   4       80.76       84.66     11.40 o 
  -1  12   4       33.41       24.00      9.42 o 
   0  12   4       29.79       27.82      9.56 o 
   1  12   4       33.89       21.85      8.47 o 
   2  12   4       82.84       84.00     17.79 o 
   3  12   4       19.43       25.18     12.36 o 
   4  12   4       14.81       12.29     10.07 o 
   5  12   4       25.02       23.09     10.22 o 
   6  12   4       15.01       19.85     16.97 o 
  -5  13   4       17.68       22.88     12.75 o 
  -4  13   4        1.61        3.83      9.65 o 
  -3  13   4       70.13       85.57     11.69 o 
  -2  13   4        1.44        5.15      9.16 o 
  -1  13   4       30.55       15.76     10.47 o 
   0  13   4        2.27        1.56     10.67 o 
   1  13   4       29.20       15.33      9.95 o 
   2  13   4        1.28        0.00      8.98 o 
   3  13   4       70.62       58.65     14.47 o 
   4  13   4        1.79        0.00     11.84 o 
   5  13   4       18.45       10.04     13.20 o 
  -3  14   4       10.58        9.60     11.16 o 
  -2  14   4        7.38        0.00     10.00 o 
  -1  14   4       24.65       21.63     11.04 o 
   0  14   4       31.58       56.00     13.00 o 
   1  14   4       25.75       20.75      9.97 o 
   2  14   4        7.12        0.00     14.84 o 
   3  14   4       10.43        9.03     14.01 o 
   1   0   5       71.52       55.38      3.86 o 
   2   0   5      460.95      480.03      9.01 o 
   3   0   5      381.47      409.23     10.02 o 
   4   0   5     1945.93     1966.90     27.14 o 
   5   0   5      167.39      168.96      7.21 o 
   6   0   5      171.05      183.21      6.71 o 
   7   0   5        6.33       20.55      9.45 o 
   8   0   5        8.25       11.81      8.76 o 
   9   0   5        4.22        0.00     11.26 o 
  10   0   5        0.62        0.00     12.74 o 
 -10   1   5       29.72       48.85     15.14 o 
  -9   1   5        2.94        3.76     12.75 o 
  -8   1   5       41.26       32.00     12.81 o 
  -7   1   5       17.67       14.06      4.39 o 
  -6   1   5      117.78      121.33      7.61 o 
  -5   1   5      227.51      243.38      7.92 o 
  -4   1   5     1332.41     1298.30     22.73 o 
  -3   1   5      287.43      279.04     10.66 o 
  -2   1   5     1374.31     1311.32     21.62 o 
  -1   1   5      415.67      405.07      9.01 o 
   0   1   5      210.33      183.35      6.87 o 
   1   1   5      421.73      418.34      8.69 o 
   2   1   5     1403.85     1364.85     17.90 o 
   3   1   5      292.07      296.49      9.13 o 
   4   1   5     1352.22     1365.37     18.59 o 
   5   1   5      229.46      228.09      7.22 o 
   6   1   5      118.72      101.86     13.06 o 
   7   1   5       17.24       10.24      6.96 o 
   8   1   5       42.14       53.55     11.17 o 
   9   1   5        2.85        0.00     12.11 o 
  10   1   5       30.33       31.88     24.21 o 
 -10   2   5       13.99        1.88     18.73 o 
  -9   2   5       12.47       15.78     14.18 o 
  -8   2   5        0.56        0.00     12.52 o 
  -7   2   5       58.33       63.60      6.30 o 
  -6   2   5      224.50      224.10      6.74 o 
  -5   2   5        7.28        7.60      2.84 o 
  -4   2   5      507.91      497.54     14.83 o 
  -3   2   5      625.99      557.57     21.76 o 
  -2   2   5      171.91      175.45      6.53 o 
  -1   2   5     1603.59     1599.42     26.67 o 
   0   2   5       74.20       66.18      4.76 o 
   1   2   5     1612.00     1525.35     23.56 o 
   2   2   5      172.18      174.39      7.63 o 
   3   2   5      605.82      568.89     24.03 o 
   4   2   5      501.00      504.47     13.50 o 
   5   2   5        8.79        5.82      3.64 o 
   6   2   5      224.65      227.81     10.44 o 
   7   2   5       60.00       56.26      9.10 o 
   8   2   5        0.51        0.96     13.36 o 
   9   2   5       11.63        9.71     15.04 o 
  10   2   5       14.14        8.16     24.26 o 
 -10   3   5       36.06       11.30     15.29 o 
  -9   3   5       22.70       20.32     14.82 o 
  -8   3   5      290.99      353.58     39.15 o 
  -7   3   5      187.06      195.43     10.02 o 
  -6   3   5       35.13       36.60      3.27 o 
  -5   3   5      173.15      174.92      6.41 o 
  -4   3   5      702.40      721.71     12.57 o 
  -3   3   5      194.91      195.33      7.38 o 
  -2   3   5      100.37      101.77      4.05 o 
  -1   3   5      380.25      358.36      7.11 o 
   0   3   5      230.44      236.21      7.75 o 
   1   3   5      375.72      381.91     10.76 o 
   2   3   5       88.41       76.02      8.13 o 
   3   3   5      189.25      192.21      8.43 o 
   4   3   5      708.56      727.99     51.91 o 
   5   3   5      174.27      179.90     18.40 o 
   6   3   5       35.73       32.89      5.10 o 
   7   3   5      187.26      188.48     10.89 o 
   8   3   5      287.05      307.73     27.65 o 
   9   3   5       22.68       11.92     13.30 o 
 -10   4   5       20.24       26.11     18.90 o 
  -9   4   5       14.56       10.33     16.17 o 
  -8   4   5       29.27       24.52     14.74 o 
  -7   4   5       68.36       75.30      7.04 o 
  -6   4   5      173.65      169.02      7.47 o 
  -5   4   5       39.79       37.93      3.72 o 
  -4   4   5       31.78       31.51      3.92 o 
  -3   4   5      676.10      629.79     13.58 o 
  -2   4   5       94.22       93.59      6.41 o 
  -1   4   5      163.75      164.40      6.63 o 
   0   4   5      608.66      632.56     14.52 o 
   1   4   5      164.81      182.69     10.01 o 
   2   4   5       96.52       87.52      6.56 o 
   3   4   5      671.26      636.25     72.96 o 
   4   4   5       30.05       25.61      5.77 o 
   5   4   5       39.50       34.55     12.11 o 
   6   4   5      174.04      168.01      8.49 o 
   7   4   5       69.33       79.75      7.55 o 
   8   4   5       28.82       24.67      7.81 o 
  -9   5   5       17.23       13.84     16.46 o 
  -8   5   5       14.26       22.74      9.28 o 
  -7   5   5        0.21        0.00      7.82 o 
  -6   5   5       24.11       23.31      8.40 o 
  -5   5   5       89.99       84.38      9.83 o 
  -4   5   5       12.88        7.69      4.47 o 
  -3   5   5      288.36      279.40     11.95 o 
  -2   5   5      497.78      517.86     18.84 o 
  -1   5   5       74.67       87.37      6.57 o 
   0   5   5      373.24      407.03     15.56 o 
   1   5   5       76.62       90.42     10.54 o 
   2   5   5      486.19      498.28     17.38 o 
   3   5   5      293.41      305.76     33.54 o 
   4   5   5       11.64       11.44      6.01 o 
   5   5   5       90.68       80.66      8.60 o 
   6   5   5       24.14       30.90      8.31 o 
   7   5   5        0.24        1.05      5.25 o 
   8   5   5       15.04       15.97      7.64 o 
  -9   6   5        5.33        0.00     17.19 o 
  -8   6   5       20.22       23.62      8.88 o 
  -7   6   5       23.90       19.21      8.82 o 
  -6   6   5       14.59       12.77      8.40 o 
  -5   6   5      159.54      164.08     13.36 o 
  -4   6   5       92.59       95.08     10.41 o 
  -3   6   5      548.16      545.72     28.97 o 
  -2   6   5       15.55       11.08      4.25 o 
  -1   6   5     1463.53     1487.18     62.69 o 
   0   6   5      249.63      269.63     16.57 o 
   1   6   5     1473.95     1501.53    100.83 o 
   2   6   5       15.81        9.59      8.31 o 
   3   6   5      548.72      549.77     20.52 o 
   4   6   5       91.01       91.11     10.26 o 
   5   6   5      157.04      157.46     10.45 o 
   6   6   5       14.50       11.35      7.80 o 
   7   6   5       24.08       33.80      6.73 o 
   8   6   5       20.20       23.06      9.12 o 
  -9   7   5       36.17       11.45     18.71 o 
  -8   7   5       22.95       19.46     10.85 o 
  -7   7   5       37.70       39.77     11.38 o 
  -6   7   5       74.34       85.35      9.09 o 
  -5   7   5       18.08        4.28      9.47 o 
  -4   7   5      109.73      116.74     12.20 o 
  -3   7   5      164.16      150.63     14.39 o 
  -2   7   5      202.51      203.77     21.57 o 
  -1   7   5       99.80      112.43     13.88 o 
   0   7   5        2.80        0.00      9.28 o 
   1   7   5      100.19      100.41     16.44 o 
   2   7   5      199.77      180.29     12.62 o 
   3   7   5      164.84      137.85     21.29 o 
   4   7   5      112.93      112.93      9.97 o 
   5   7   5       17.85       23.90      7.21 o 
   6   7   5       75.43       79.55      9.21 o 
   7   7   5       38.13       42.66     10.15 o 
   8   7   5       24.00       16.71     12.28 o 
  -8   8   5       53.52       51.27     13.79 o 
  -7   8   5      114.87      124.97     14.91 o 
  -6   8   5      161.75      150.96     12.20 o 
  -5   8   5       48.19       41.48      7.87 o 
  -4   8   5      458.64      411.87     24.72 o 
  -3   8   5      196.72      246.51     21.72 o 
  -2   8   5       85.05       97.59     11.19 o 
  -1   8   5        1.30        4.58      7.12 o 
   0   8   5       96.17      101.75     10.75 o 
   1   8   5        2.10        4.74     11.22 o 
   2   8   5       82.79       70.61      9.51 o 
   3   8   5      199.17      187.87     13.12 o 
   4   8   5      459.63      408.48     17.98 o 
   5   8   5       46.50       53.33      9.29 o 
   6   8   5      161.34      142.49     15.47 o 
   7   8   5      113.44      115.01     14.24 o 
   8   8   5       52.98       34.29     14.12 o 
  -8   9   5       11.56       13.51     11.11 o 
  -7   9   5       13.99       13.27     10.67 o 
  -6   9   5       41.17       38.86     11.65 o 
  -5   9   5       33.19       24.94      8.36 o 
  -4   9   5      120.34      115.92     11.06 o 
  -3   9   5       29.95       24.94      7.80 o 
  -2   9   5       34.09       30.11      7.52 o 
  -1   9   5      230.68      247.33     14.38 o 
   0   9   5      145.20      133.59     10.67 o 
   1   9   5      230.69      230.27     14.38 o 
   2   9   5       33.60       35.80     10.72 o 
   3   9   5       31.10       27.82      8.38 o 
   4   9   5      114.71       90.53     11.29 o 
   5   9   5       32.89       30.39      8.87 o 
   6   9   5       42.24       42.25     10.91 o 
   7   9   5       14.29       17.29     13.89 o 
   8   9   5       10.96       11.30     15.75 o 
  -7  10   5       18.96       24.21     11.52 o 
  -6  10   5       21.31       19.80     12.00 o 
  -5  10   5       14.38        3.27      8.42 o 
  -4  10   5        8.53       12.18      8.27 o 
  -3  10   5      214.12      254.26     17.71 o 
  -2  10   5      147.10      148.73     13.88 o 
  -1  10   5      101.73      112.92     10.70 o 
   0  10   5        8.28        0.00      7.70 o 
   1  10   5      101.18      108.71     12.08 o 
   2  10   5      146.70      148.09     12.88 o 
   3  10   5      221.83      217.34     13.92 o 
   4  10   5        8.25        4.92      6.31 o 
   5  10   5       15.53       14.46      8.68 o 
   6  10   5       21.30       25.46     20.14 o 
   7  10   5       19.40       10.16     14.41 o 
  -6  11   5        8.95        4.67     10.71 o 
  -5  11   5        0.49        2.65      8.26 o 
  -4  11   5       42.29       60.27      9.36 o 
  -3  11   5        1.32        0.00      8.43 o 
  -2  11   5       28.96       25.32      9.67 o 
  -1  11   5      158.05      158.54     12.69 o 
   0  11   5       41.18       31.35      9.48 o 
   1  11   5      157.35      157.58     15.45 o 
   2  11   5       29.59       27.84      9.11 o 
   3  11   5        1.39        7.37      7.90 o 
   4  11   5       43.18       61.25     10.98 o 
   5  11   5        0.50        0.00      9.14 o 
   6  11   5        8.54       13.14     14.33 o 
  -6  12   5       18.68       13.92     12.34 o 
  -5  12   5       17.89       12.28      9.92 o 
  -4  12   5        0.09        0.00     10.15 o 
  -3  12   5      109.65      120.73     12.53 o 
  -2  12   5        5.48        7.17      9.24 o 
  -1  12   5       55.69       53.28     10.09 o 
   0  12   5        8.85       15.61      8.71 o 
   1  12   5       54.32       47.04      9.50 o 
   2  12   5        5.38        1.87      8.28 o 
   3  12   5      107.40      114.41     19.85 o 
   4  12   5        0.10        0.00     11.78 o 
   5  12   5       17.58       13.11     10.24 o 
   6  12   5       18.54        9.09     16.24 o 
  -4  13   5       11.91        5.30      9.73 o 
  -3  13   5        7.79        0.00      9.93 o 
  -2  13   5        0.49        0.00      9.66 o 
  -1  13   5        0.01        2.34      9.21 o 
   0  13   5       68.67       59.29     11.01 o 
   1  13   5        0.01        1.43      9.75 o 
   2  13   5        0.25        0.00      8.93 o 
   3  13   5        7.60        0.00     13.16 o 
   4  13   5       11.08       11.98     13.67 o 
  -3  14   5       21.64       10.57     10.98 o 
  -2  14   5       26.31       24.82     11.06 o 
  -1  14   5       28.72       37.84     13.21 o 
   0  14   5        1.36        2.99     11.15 o 
   1  14   5       29.10       43.54     10.86 o 
   2  14   5       26.52       53.98     16.25 o 
   3  14   5       21.96       16.46     17.63 o 
   0   0   6     2237.07     2102.94     28.27 o 
   1   0   6     2153.62     2074.45     47.42 o 
   2   0   6     1188.48     1236.47     13.63 o 
   3   0   6     2022.42     2200.86     32.13 o 
   4   0   6       88.38       85.49      6.72 o 
   5   0   6      136.12      143.45      8.43 o 
   6   0   6        1.14        6.35      3.70 o 
   7   0   6       97.56       93.25      9.14 o 
   8   0   6        3.06        7.80      8.62 o 
   9   0   6        0.07        2.63     11.35 o 
  10   0   6       39.61       31.53     23.61 o 
 -10   1   6        9.65        1.95     20.60 o 
  -9   1   6       35.67       63.12     15.15 o 
  -8   1   6       12.07       17.07     11.15 o 
  -7   1   6       65.03       61.03      6.71 o 
  -6   1   6       21.30       25.07      4.24 o 
  -5   1   6      136.88      132.70      7.10 o 
  -4   1   6      725.16      666.28     23.28 o 
  -3   1   6      897.33      763.47     43.03 o 
  -2   1   6     1170.17     1268.60     33.83 o 
  -1   1   6      991.01      896.98     13.89 o 
   0   1   6       48.98       54.75      3.85 o 
   1   1   6     1000.03     1006.94     32.13 o 
   2   1   6     1175.02     1257.11     29.37 o 
   3   1   6      895.27      744.65     51.52 o 
   4   1   6      726.99      660.87     13.57 o 
   5   1   6      140.53      141.45      7.30 o 
   6   1   6       20.82       19.23      5.44 o 
   7   1   6       63.85       64.86      9.21 o 
   8   1   6       11.99        0.00      7.52 o 
   9   1   6       35.54       59.39     22.29 o 
  10   1   6        9.61        8.63     26.30 o 
 -10   2   6        1.22        0.00     22.04 o 
  -9   2   6       26.88       27.93     19.96 o 
  -8   2   6       20.54       22.49     12.42 o 
  -7   2   6      113.59      122.55      8.46 o 
  -6   2   6      249.05      274.60      8.61 o 
  -5   2   6      330.03      353.81     17.40 o 
  -4   2   6      321.45      320.63     39.36 o 
  -3   2   6       21.82       16.73      3.63 o 
  -2   2   6      276.75      297.78     10.78 o 
  -1   2   6        6.30        8.64      3.79 o 
   0   2   6       76.59       62.33      5.21 o 
   1   2   6        7.07        5.57      3.87 o 
   2   2   6      288.73      275.28     18.13 o 
   3   2   6       21.58       25.91      3.37 o 
   4   2   6      315.77      333.83     11.00 o 
   5   2   6      331.41      327.20     12.20 o 
   6   2   6      248.69      245.23     11.32 o 
   7   2   6      115.00      120.31     13.88 o 
   8   2   6       20.08        9.95     12.42 o 
  10   2   6        1.20        0.00     21.06 o 
 -10   3   6       45.59       23.27     25.13 o 
  -9   3   6        9.72       17.30     13.43 o 
  -8   3   6      123.90      145.61     20.41 o 
  -7   3   6      129.74      126.40      9.07 o 
  -6   3   6       92.28       91.41      6.06 o 
  -5   3   6      304.82      306.20     10.63 o 
  -4   3   6      382.56      389.14     14.65 o 
  -3   3   6      113.05      113.70      7.32 o 
  -2   3   6      100.03       88.18      6.48 o 
  -1   3   6      478.79      448.97     11.14 o 
   0   3   6      590.77      610.90     14.02 o 
   1   3   6      484.57      483.68     14.46 o 
   2   3   6       97.74       94.74     10.16 o 
   3   3   6      114.89      108.88      7.31 o 
   4   3   6      380.50      390.74     19.80 o 
   5   3   6      297.27      321.29     14.41 o 
   6   3   6       90.87       94.66      8.59 o 
   7   3   6      126.23      119.29     10.89 o 
   8   3   6      123.05      119.57     18.64 o 
  -9   4   6       65.06       45.74     24.93 o 
  -8   4   6       24.15       25.69      8.65 o 
  -7   4   6      123.90      119.83      9.15 o 
  -6   4   6       61.08       73.48      7.03 o 
  -5   4   6       81.55       89.70     12.87 o 
  -4   4   6       20.70       19.82      5.15 o 
  -3   4   6      145.50      145.21      7.07 o 
  -2   4   6      890.90      851.61     24.35 o 
  -1   4   6      376.31      397.45      9.74 o 
   0   4   6     1054.46     1093.45     41.20 o 
   1   4   6      379.36      369.08     14.10 o 
   2   4   6      885.03      893.61     27.08 o 
   3   4   6      146.04      156.21      8.84 o 
   4   4   6       22.75       26.52      7.35 o 
   5   4   6       80.85       81.01      8.89 o 
   6   4   6       65.25       61.79     10.48 o 
   7   4   6      123.94      134.86      9.29 o 
   8   4   6       24.85       22.39      9.59 o 
  -9   5   6        7.49        0.00     17.10 o 
  -8   5   6        8.06        9.72      8.71 o 
  -7   5   6        4.85        7.38      8.02 o 
  -6   5   6       28.67       20.98      7.91 o 
  -5   5   6      202.48      217.60     20.47 o 
  -4   5   6      331.27      356.39     17.26 o 
  -3   5   6       99.19      107.56      6.98 o 
  -2   5   6      225.36      230.65      9.23 o 
  -1   5   6      876.15      922.82     29.25 o 
   0   5   6      430.71      412.38     12.55 o 
   1   5   6      868.29      889.83     22.47 o 
   2   5   6      221.67      253.18     25.39 o 
   3   5   6       97.36       79.46     11.97 o 
   4   5   6      329.82      381.01     71.91 o 
   5   5   6      201.15      227.30     18.13 o 
   6   5   6       28.41       25.67     10.01 o 
   7   5   6        4.39        0.00      5.59 o 
   8   5   6        8.25        0.00     10.18 o 
  -9   6   6        6.73        4.32     16.42 o 
  -8   6   6        7.55        2.34      9.36 o 
  -7   6   6       14.29       14.28      8.63 o 
  -6   6   6      105.59       99.67     11.90 o 
  -5   6   6       90.13       74.40     10.80 o 
  -4   6   6      240.96      219.65     11.92 o 
  -3   6   6      329.18      352.61     23.60 o 
  -2   6   6       33.86       31.33      5.87 o 
  -1   6   6      219.61      227.12     11.37 o 
   0   6   6      276.42      249.07     16.87 o 
   1   6   6      223.97      216.98     15.77 o 
   2   6   6       31.12       17.62     11.26 o 
   3   6   6      332.26      369.90     38.40 o 
   4   6   6      239.92      242.68     14.47 o 
   5   6   6       91.32       92.76     21.30 o 
   6   6   6      107.19      129.52     12.74 o 
   7   6   6       14.19       20.16      6.46 o 
   8   6   6        7.44       13.62     11.61 o 
  -8   7   6        2.70        0.90      9.64 o 
  -7   7   6        9.48       15.05      9.22 o 
  -6   7   6      104.79       97.46     12.20 o 
  -5   7   6      143.08      157.11     14.34 o 
  -4   7   6        4.14        0.00      9.02 o 
  -3   7   6      502.08      533.34     23.42 o 
  -2   7   6      134.94      143.67     11.69 o 
  -1   7   6       41.00       47.57     14.80 o 
   0   7   6       15.43       13.76      8.87 o 
   1   7   6       40.78       33.02     10.17 o 
   2   7   6      134.02      124.72     20.48 o 
   3   7   6      507.00      519.35     21.76 o 
   4   7   6        4.04        5.57      7.56 o 
   5   7   6      149.15      139.94     11.15 o 
   6   7   6      106.01       91.41     12.16 o 
   7   7   6       10.43        3.73     12.67 o 
   8   7   6        2.58        5.43     12.01 o 
  -8   8   6       45.19       37.20     10.95 o 
  -7   8   6       60.19       62.15     13.44 o 
  -6   8   6       74.55       71.10      9.84 o 
  -5   8   6      201.87      217.09     24.07 o 
  -4   8   6      175.56      185.63     16.09 o 
  -3   8   6       13.39       14.51      8.60 o 
  -2   8   6       69.73       81.10     11.17 o 
  -1   8   6       43.82       56.70      9.20 o 
   0   8   6      270.52      298.90     32.75 o 
   1   8   6       43.68       42.49     16.35 o 
   2   8   6       72.71       61.14     15.48 o 
   3   8   6       12.67        5.68     13.65 o 
   4   8   6      175.57      190.32     27.42 o 
   5   8   6      201.67      195.45     14.80 o 
   6   8   6       75.04      103.95     14.33 o 
   7   8   6       59.84       41.54     15.12 o 
  -8   9   6        1.28        0.00     11.79 o 
  -7   9   6        7.16        7.91     11.61 o 
  -6   9   6       15.35       15.69     10.66 o 
  -5   9   6      200.42      202.54     15.28 o 
  -4   9   6      130.42      110.71     10.86 o 
  -3   9   6       10.86        9.53      8.62 o 
  -2   9   6       22.08       28.29      9.51 o 
  -1   9   6      139.50      129.82     13.41 o 
   0   9   6        2.51        0.40      7.78 o 
   1   9   6      135.86       99.14     20.94 o 
   2   9   6       22.82       15.25     13.99 o 
   3   9   6       10.52        0.00     10.51 o 
   4   9   6      129.65      120.86     11.94 o 
   5   9   6      194.97      156.99     21.62 o 
   6   9   6       15.33        6.45     15.63 o 
   7   9   6        7.00       10.09     15.06 o 
   8   9   6        1.27        0.00     14.69 o 
  -7  10   6        5.77        0.00     11.22 o 
  -6  10   6       33.80       28.67     11.41 o 
  -5  10   6        1.39        6.31      8.69 o 
  -4  10   6       44.84       19.82      8.45 o 
  -3  10   6       74.77       66.27      9.72 o 
  -2  10   6       64.95       48.59      9.25 o 
  -1  10   6      244.45      230.11     15.15 o 
   0  10   6      144.01      124.36     11.87 o 
   1  10   6      241.31      247.64     16.41 o 
   2  10   6       66.29       70.68     12.13 o 
   3  10   6       76.24       60.81     17.56 o 
   4  10   6       45.76       40.20      9.36 o 
   5  10   6        1.23        5.21      8.13 o 
   6  10   6       33.55       39.90     17.36 o 
   7  10   6        5.94       11.51     14.14 o 
  -6  11   6        5.25       12.18     11.84 o 
  -5  11   6       27.73       18.83      9.03 o 
  -4  11   6        2.12        1.50      8.97 o 
  -3  11   6       66.89       49.90      9.82 o 
  -2  11   6       31.07       25.75      8.25 o 
  -1  11   6        4.77       15.38      8.76 o 
   0  11   6       10.69        5.25      8.18 o 
   1  11   6        5.26       10.06      9.19 o 
   2  11   6       31.10       32.96      9.75 o 
   3  11   6       64.91       60.26     10.04 o 
   4  11   6        1.98        0.00     12.31 o 
   5  11   6       26.97       31.38     11.46 o 
   6  11   6        5.33        7.80     15.70 o 
  -5  12   6       17.27       14.81     10.47 o 
  -4  12   6       21.43       17.27      9.14 o 
  -3  12   6       39.25       34.38      8.98 o 
  -2  12   6       18.19       18.84      9.60 o 
  -1  12   6        0.72        0.00      8.54 o 
   0  12   6       75.20       46.49      9.99 o 
   1  12   6        0.77        0.00      9.63 o 
   2  12   6       18.74       18.16      9.33 o 
   3  12   6       38.83       35.51     13.98 o 
   4  12   6       22.53       27.63     13.12 o 
   5  12   6       17.37        4.08     19.28 o 
  -4  13   6        1.19        2.67     10.34 o 
  -3  13   6        7.38        3.92      9.62 o 
  -2  13   6        7.57        3.90      9.63 o 
  -1  13   6       51.21       46.16     10.17 o 
   0  13   6       22.56       22.31     10.44 o 
   1  13   6       51.04       55.86     11.22 o 
   2  13   6        7.71        8.50      9.71 o 
   3  13   6        7.24        4.84     14.24 o 
   4  13   6        1.07        5.04     13.62 o 
  -2  14   6       14.92       17.68     11.12 o 
  -1  14   6       11.09        7.15     11.88 o 
   0  14   6       15.16       17.14     11.67 o 
   1  14   6       11.28       10.14     12.39 o 
   2  14   6       14.73       15.57     15.54 o 
   1   0   7        3.92        4.71      2.50 o 
   2   0   7       17.00       19.98      5.33 o 
   3   0   7      119.33      105.35      7.52 o 
   4   0   7      352.28      341.17     12.60 o 
   5   0   7       22.46       31.11      6.45 o 
   6   0   7       63.52       80.76      7.35 o 
   7   0   7        1.12       18.60      5.43 o 
   8   0   7       10.04        7.46      7.58 o 
   9   0   7       14.38       13.49     23.14 o 
  10   0   7        8.19       55.81     25.87 o 
 -10   1   7        0.68        0.00     22.55 o 
  -9   1   7        5.01        1.25     12.80 o 
  -8   1   7       26.46       22.41     12.56 o 
  -7   1   7       25.98       23.40      5.54 o 
  -6   1   7       21.67       12.37      5.25 o 
  -5   1   7      128.28      121.71     11.53 o 
  -4   1   7      197.94      210.20     14.67 o 
  -3   1   7       96.35       92.74     10.69 o 
  -2   1   7      220.30      210.90      7.59 o 
  -1   1   7       92.67       94.95      5.39 o 
   0   1   7       52.42       58.42      3.93 o 
   1   1   7       91.45       98.62      5.64 o 
   2   1   7      217.59      226.59     14.77 o 
   3   1   7      104.55      106.72      8.81 o 
   4   1   7      206.39      205.23      7.70 o 
   5   1   7      124.17      122.28      7.03 o 
   6   1   7       21.67       17.93      5.46 o 
   7   1   7       25.50       19.25      5.54 o 
   8   1   7       27.21       40.45     19.67 o 
   9   1   7        4.70        6.01     21.37 o 
  10   1   7        0.61        0.00     23.23 o 
  -9   2   7       25.46       19.10     13.56 o 
  -8   2   7       42.97       48.79     16.61 o 
  -7   2   7      279.66      300.73     13.08 o 
  -6   2   7       58.59       57.61      7.12 o 
  -5   2   7      252.16      263.26     27.51 o 
  -4   2   7       23.75       14.67      5.89 o 
  -3   2   7      320.20      293.46     12.16 o 
  -2   2   7     1610.90     1695.97     25.18 o 
  -1   2   7      150.14      148.92      8.89 o 
   0   2   7       43.76       55.40      6.28 o 
   1   2   7      147.74      146.74      7.38 o 
   2   2   7     1603.33     1654.00     37.69 o 
   3   2   7      325.12      318.26     30.99 o 
   4   2   7       21.14       15.71      3.53 o 
   5   2   7      252.44      254.53     10.85 o 
   6   2   7       58.50       52.84      6.01 o 
   7   2   7      276.98      275.78     28.57 o 
   9   2   7       24.77       17.54     16.97 o 
  -9   3   7       19.03        1.86     12.29 o 
  -8   3   7       32.35       21.00     14.08 o 
  -7   3   7      206.24      220.54     11.87 o 
  -6   3   7       15.27       12.42      5.40 o 
  -5   3   7      785.25      835.45     20.31 o 
  -4   3   7      201.86      200.25     12.05 o 
  -3   3   7      432.33      448.53     20.60 o 
  -2   3   7      257.53      269.40     10.34 o 
  -1   3   7      160.41      156.16      7.03 o 
   0   3   7       66.59       69.12      6.16 o 
   1   3   7      165.65      164.07     10.48 o 
   2   3   7      256.63      233.25     21.17 o 
   3   3   7      428.90      443.94     23.29 o 
   4   3   7      195.09      208.39      9.97 o 
   5   3   7      788.60      794.28     18.75 o 
   6   3   7       15.27       14.00      5.25 o 
   7   3   7      208.09      209.99     19.83 o 
  -9   4   7       40.92       28.70     14.64 o 
  -8   4   7       13.55       21.28     14.74 o 
  -7   4   7       12.00       12.73      6.17 o 
  -6   4   7       44.89       39.15      6.59 o 
  -5   4   7       69.17       58.00      8.34 o 
  -4   4   7       61.12       55.03      7.63 o 
  -3   4   7      509.01      500.42     19.39 o 
  -2   4   7      535.67      529.22     11.46 o 
  -1   4   7       38.40       35.58      4.26 o 
   0   4   7        0.66        4.88      6.11 o 
   1   4   7       36.45       32.95      6.57 o 
   2   4   7      542.25      538.84     22.79 o 
   3   4   7      524.34      554.15     23.08 o 
   4   4   7       60.54       74.59      7.47 o 
   5   4   7       71.08       77.51     13.50 o 
   6   4   7       44.40       38.93      7.23 o 
   7   4   7       11.48        8.64      9.00 o 
  -9   5   7        6.08        6.43     17.27 o 
  -8   5   7        0.06        0.88      9.44 o 
  -7   5   7        3.88       12.60      8.78 o 
  -6   5   7       51.48       49.74      9.77 o 
  -5   5   7      163.00      150.06     10.49 o 
  -4   5   7      107.72      109.69     11.23 o 
  -3   5   7      447.09      420.06     12.03 o 
  -2   5   7      122.78      119.51     11.35 o 
  -1   5   7      544.50      585.33     32.82 o 
   0   5   7      202.53      209.61     12.73 o 
   1   5   7      538.08      582.23     19.41 o 
   2   5   7      120.34      118.14     12.20 o 
   3   5   7      451.04      457.10     21.75 o 
   4   5   7      103.06      107.05     22.89 o 
   5   5   7      161.88      183.06     15.55 o 
   6   5   7       51.06       29.19      8.67 o 
   7   5   7        3.86        0.00      9.22 o 
   8   5   7        0.08        0.00     10.56 o 
  -9   6   7        8.89        0.00     16.73 o 
  -8   6   7       10.32        4.18      9.88 o 
  -7   6   7        7.76        0.00      9.01 o 
  -6   6   7       51.93       56.05     10.67 o 
  -5   6   7      182.93      185.55     14.58 o 
  -4   6   7        6.15        7.69      5.21 o 
  -3   6   7      327.09      327.88     11.81 o 
  -2   6   7       12.66       15.76      4.83 o 
  -1   6   7       27.75       33.55      5.52 o 
   0   6   7        5.60        8.82      5.04 o 
   1   6   7       25.62       33.24      7.92 o 
   2   6   7       10.45       15.24     13.20 o 
   3   6   7      319.40      320.03     27.27 o 
   4   6   7        6.57        8.58      6.59 o 
   5   6   7      181.98      165.41     17.13 o 
   7   6   7        7.99        3.18      7.51 o 
   8   6   7       10.17        4.03     12.55 o 
  -8   7   7        7.58        9.72     11.26 o 
  -7   7   7       20.59       21.93     10.78 o 
  -6   7   7       27.90       22.48     10.39 o 
  -5   7   7        3.75        4.78      8.89 o 
  -4   7   7      253.77      260.31     20.32 o 
  -3   7   7       57.06       56.22      6.96 o 
  -2   7   7      115.13      107.96      8.75 o 
  -1   7   7      150.30      146.85     33.71 o 
   0   7   7        0.31        0.00      9.28 o 
   1   7   7      151.67      132.67     14.81 o 
   2   7   7      119.71       98.32     19.42 o 
   3   7   7       53.61       48.26     16.41 o 
   4   7   7      256.89      222.83     15.49 o 
   5   7   7        4.17        0.00      7.59 o 
   6   7   7       28.42        5.09     12.64 o 
   7   7   7       21.02       24.64     14.07 o 
   8   7   7        7.91        0.00     12.60 o 
  -8   8   7        3.09        7.70     11.95 o 
  -7   8   7       33.10       41.77     11.15 o 
  -6   8   7       58.47       62.81     11.66 o 
  -5   8   7       60.59       47.45     11.31 o 
  -4   8   7       35.87       24.15      9.80 o 
  -3   8   7       26.45       23.12      8.71 o 
  -2   8   7       22.96       23.26      8.58 o 
  -1   8   7       78.97       78.20     15.23 o 
   0   8   7      152.83      165.57     30.89 o 
   1   8   7       80.30       58.39     18.92 o 
   2   8   7       25.74       12.66     13.96 o 
   3   8   7       25.37       24.02     14.97 o 
   4   8   7       35.19       25.72      9.60 o 
   5   8   7       60.63       70.38     12.42 o 
   6   8   7       57.61       45.39     15.81 o 
   7   8   7       33.22       23.93     14.04 o 
   8   8   7        2.86        0.00     15.61 o 
  -7   9   7        8.55        7.16     11.14 o 
  -6   9   7       12.87        8.37      9.65 o 
  -5   9   7       10.79        7.84      7.43 o 
  -4   9   7        5.79        4.07      9.10 o 
  -3   9   7      126.35      140.50     25.08 o 
  -2   9   7       90.51       81.34     13.94 o 
  -1   9   7      167.73      175.29     14.96 o 
   0   9   7        7.14        9.70     11.08 o 
   1   9   7      164.94      153.76     26.30 o 
   2   9   7       90.48       91.81     21.36 o 
   3   9   7      130.72      126.27     22.64 o 
   4   9   7        6.39        5.89     10.14 o 
   5   9   7       10.14       14.81     10.52 o 
   6   9   7       13.01       18.97     15.61 o 
   7   9   7        8.52       12.40     15.46 o 
  -7  10   7       19.35       14.83     11.31 o 
  -6  10   7        9.70        4.97     11.23 o 
  -5  10   7        0.11        0.00      9.07 o 
  -4  10   7       28.14       15.54      8.65 o 
  -3  10   7       14.36       20.69      9.45 o 
  -2  10   7      150.30      144.02     18.60 o 
  -1  10   7       97.78       90.61     12.59 o 
   0  10   7        0.42        0.00     10.25 o 
   1  10   7      100.12       75.49     20.92 o 
   2  10   7      144.78      116.38     25.04 o 
   3  10   7       13.32       16.30     10.39 o 
   4  10   7       26.40        6.56     11.31 o 
   5  10   7        0.08        0.00     10.13 o 
   6  10   7        9.88        7.20     16.25 o 
   7  10   7       18.91       26.23     16.07 o 
  -6  11   7        1.99        4.45     12.18 o 
  -5  11   7       19.64       16.04      9.66 o 
  -4  11   7       37.57       50.92      9.78 o 
  -3  11   7      113.46      117.56     12.36 o 
  -2  11   7       45.47       30.39      8.81 o 
  -1  11   7      110.73      115.31     12.36 o 
   0  11   7       31.60       19.67      8.62 o 
   1  11   7      113.81      100.41     12.32 o 
   2  11   7       44.27       41.28      8.97 o 
   3  11   7      115.43      109.29     12.74 o 
   4  11   7       38.87       38.29     13.82 o 
   5  11   7       20.18       31.78     11.82 o 
   6  11   7        1.99        0.00     14.84 o 
  -5  12   7       32.06       32.06      9.92 o 
  -4  12   7       12.19       11.09      8.85 o 
  -3  12   7       25.43       23.46      9.08 o 
  -2  12   7       83.49       81.91     11.93 o 
  -1  12   7        5.03        7.26      8.91 o 
   0  12   7        3.14       11.94      9.33 o 
   1  12   7        4.94        4.20     10.24 o 
   2  12   7       83.24       93.97     12.71 o 
   3  12   7       24.26       13.21     12.95 o 
   4  12   7       12.48       15.12     12.94 o 
   5  12   7       31.98       33.29     17.10 o 
  -3  13   7       30.51       19.70      9.92 o 
  -2  13   7        1.72        1.73      9.98 o 
  -1  13   7       14.39       13.30     10.06 o 
   0  13   7        0.18       14.60     13.81 o 
   1  13   7       15.17        4.33     11.25 o 
   2  13   7        1.89        0.00     10.76 o 
   3  13   7       30.01       29.79     12.72 o 
   0  14   7        6.44       11.20     11.65 o 
   0   0   8     5141.14     5467.86     51.17 o 
   1   0   8        2.41        5.83      3.03 o 
   2   0   8     1049.78     1133.38     24.87 o 
   3   0   8      128.75       97.99     11.11 o 
   4   0   8        0.04        2.43      3.06 o 
   5   0   8      380.66      424.92     17.37 o 
   6   0   8        6.06        3.07      5.19 o 
   7   0   8        9.54        1.60      6.69 o 
   8   0   8        2.43        5.78      7.11 o 
   9   0   8        0.90       16.43     16.56 o 
  -9   1   8        5.04        0.00     17.84 o 
  -8   1   8       14.07       10.14     10.67 o 
  -7   1   8        5.67        6.25      7.05 o 
  -6   1   8        9.46       12.51      5.87 o 
  -5   1   8       78.92       86.73      9.37 o 
  -4   1   8      130.79      132.48     12.64 o 
  -3   1   8       31.15       36.05      7.38 o 
  -2   1   8      177.10      197.29      7.59 o 
  -1   1   8      442.05      472.39     11.47 o 
   0   1   8     1191.89     1221.00     17.90 o 
   1   1   8      440.79      467.42     15.94 o 
   2   1   8      182.81      208.82     11.32 o 
   3   1   8       30.97       32.84      5.43 o 
   4   1   8      126.87       90.65     15.15 o 
   5   1   8       79.43       79.97      5.77 o 
   6   1   8       11.00       11.69      4.74 o 
   7   1   8        5.55        2.95      6.59 o 
   8   1   8       14.32       24.06     18.97 o 
   9   1   8        5.09       12.13     17.70 o 
  -9   2   8       21.52       11.73     11.88 o 
  -8   2   8       69.63       72.44     13.51 o 
  -7   2   8        4.75        4.85      5.88 o 
  -6   2   8       52.19       50.98      7.69 o 
  -5   2   8       74.11       75.94     11.81 o 
  -4   2   8      122.37      109.16      8.79 o 
  -3   2   8       73.86       90.49      8.35 o 
  -2   2   8        3.60        5.02      4.38 o 
  -1   2   8      502.83      488.78     15.98 o 
   0   2   8       80.66       81.86      5.08 o 
   1   2   8      499.55      501.67     15.73 o 
   2   2   8        3.63        9.71      6.28 o 
   3   2   8       72.62       72.36     10.83 o 
   4   2   8      121.10      101.94     11.84 o 
   5   2   8       78.57       76.48      6.02 o 
   6   2   8       51.36       41.11      8.98 o 
   7   2   8        5.10        5.27     10.23 o 
   8   2   8       69.63       67.42     22.58 o 
   9   2   8       21.35       24.77     21.42 o 
  -9   3   8       64.75       51.58     15.68 o 
  -8   3   8       39.69       30.20     15.65 o 
  -7   3   8       90.87       89.79      9.11 o 
  -6   3   8      392.34      412.30     30.14 o 
  -5   3   8      230.63      222.72     13.48 o 
  -4   3   8       19.76       21.10      7.00 o 
  -3   3   8       86.23       84.31      7.16 o 
  -2   3   8      348.64      363.17     12.19 o 
  -1   3   8      196.11      160.26      8.68 o 
   0   3   8        0.33        6.25      4.22 o 
   1   3   8      197.82      194.22     13.07 o 
   2   3   8      351.45      346.26     27.11 o 
   3   3   8       86.10       83.77     11.30 o 
   4   3   8       18.66       27.21     11.84 o 
   5   3   8      228.53      212.61      9.64 o 
   6   3   8      389.32      386.54     20.62 o 
   7   3   8       90.56       92.35     15.38 o 
  -9   4   8       26.31       27.37     15.30 o 
  -8   4   8        9.84       16.87     11.94 o 
  -7   4   8       15.70       16.44      6.43 o 
  -6   4   8       42.61       37.35      7.20 o 
  -5   4   8      165.78      167.15     13.30 o 
  -4   4   8      137.10      129.40     11.11 o 
  -3   4   8       45.96       54.72      8.32 o 
  -2   4   8       42.99       28.52      6.75 o 
  -1   4   8      437.15      442.91     14.46 o 
   0   4   8       82.56       93.64      9.43 o 
   1   4   8      422.79      442.18     16.91 o 
   2   4   8       43.41       54.71     10.46 o 
   3   4   8       45.87       39.76     13.87 o 
   4   4   8      138.23      133.94     13.59 o 
   5   4   8      164.55      168.85      9.36 o 
   6   4   8       43.29       36.79     12.89 o 
   7   4   8       16.25       19.43      9.96 o 
  -9   5   8        0.41        0.00     14.48 o 
  -8   5   8        1.22        0.00      9.95 o 
  -7   5   8       10.83       11.22      8.71 o 
  -6   5   8       72.27      103.39     12.82 o 
  -5   5   8      102.45       94.92      9.41 o 
  -4   5   8      117.91      120.46     11.00 o 
  -3   5   8       67.66       59.84      5.07 o 
  -2   5   8       47.68       41.66      4.66 o 
  -1   5   8       92.30       89.59      8.20 o 
   0   5   8      224.20      251.50     14.02 o 
   1   5   8       92.46       87.84      9.84 o 
   2   5   8       46.43       62.19     11.80 o 
   3   5   8       68.13       64.51     11.67 o 
   4   5   8      116.89      109.39     20.31 o 
   5   5   8      103.26       78.32     15.54 o 
   6   5   8       73.20       89.84     17.32 o 
   7   5   8       10.89        2.21     10.76 o 
   8   5   8        1.06        0.00     10.73 o 
  -8   6   8       14.97       32.42     10.60 o 
  -7   6   8       10.71       14.23      9.60 o 
  -6   6   8        6.29        1.81     10.04 o 
  -5   6   8      118.63      113.05     13.11 o 
  -4   6   8       25.13       24.37      7.20 o 
  -3   6   8      126.63      121.08      7.74 o 
  -2   6   8        1.71        0.00      4.62 o 
  -1   6   8     1193.86     1236.64     23.51 o 
   0   6   8        2.51        4.94      5.20 o 
   1   6   8     1196.12     1193.37     40.46 o 
   2   6   8        1.73        0.00      9.66 o 
   3   6   8      128.07      112.48     19.53 o 
   4   6   8       24.64        9.78     13.74 o 
   6   6   8        6.15        3.40     11.14 o 
   7   6   8       11.30        4.78     12.46 o 
   8   6   8       14.89       15.10     11.90 o 
  -8   7   8       17.73       17.98     11.13 o 
  -7   7   8       52.99       60.56     11.99 o 
  -6   7   8      125.52      133.92     14.96 o 
  -5   7   8       74.11       86.34     17.87 o 
  -4   7   8       99.55      117.83     15.78 o 
  -3   7   8      242.62      229.65     19.87 o 
  -2   7   8       11.05        8.62      5.85 o 
  -1   7   8       58.13       46.13     11.51 o 
   0   7   8       52.90       45.89     11.77 o 
   1   7   8       57.24       57.90     11.40 o 
   2   7   8       12.73       17.87     15.74 o 
   3   7   8      243.54      217.40     25.64 o 
   4   7   8       96.84      104.42     19.75 o 
   5   7   8       75.10       63.67     16.66 o 
   7   7   8       53.36       43.26     15.61 o 
   8   7   8       17.74       28.81     14.75 o 
  -7   8   8       15.16       10.34     10.90 o 
  -6   8   8       30.95       21.72     10.48 o 
  -5   8   8        7.37        0.00      9.83 o 
  -4   8   8      165.42      179.61     16.46 o 
  -3   8   8       69.36       77.09     14.08 o 
  -2   8   8       14.42        9.59     11.76 o 
  -1   8   8        9.64       13.84     11.52 o 
   0   8   8       14.91       19.58     12.22 o 
   1   8   8       11.40        0.00     10.03 o 
   2   8   8       14.48       22.80     17.04 o 
   3   8   8       72.02       70.20     19.36 o 
   4   8   8      164.08      179.99     24.37 o 
   5   8   8        7.40        7.57     13.96 o 
   6   8   8       30.61       21.49     14.57 o 
   7   8   8       14.56       20.79     14.97 o 
  -7   9   8        1.86        0.64     12.91 o 
  -6   9   8       17.44       14.83     11.31 o 
  -5   9   8       27.66       16.92      9.63 o 
  -4   9   8       11.63        9.96     10.17 o 
  -3   9   8       14.59       13.75     10.98 o 
  -2   9   8      348.19      357.53     21.03 o 
  -1   9   8       19.31       17.63     10.20 o 
   0   9   8      173.45      185.55     19.83 o 
   1   9   8       19.37       30.27     16.06 o 
   2   9   8      342.12      344.65     35.16 o 
   3   9   8       14.61        8.69     15.63 o 
   4   9   8       12.44        4.64     14.27 o 
   5   9   8       28.06       13.12      9.90 o 
   6   9   8       17.60        7.29     15.29 o 
   7   9   8        1.89       16.46     17.01 o 
  -6  10   8       15.43       11.62     12.70 o 
  -5  10   8       23.12       18.47      9.27 o 
  -4  10   8        6.73        8.68     10.05 o 
  -3  10   8        2.07       10.69     11.03 o 
  -2  10   8       18.07       21.20     10.04 o 
  -1  10   8      115.97      120.80     15.82 o 
   0  10   8       87.57       66.04     15.12 o 
   1  10   8      121.94      102.25     25.28 o 
   2  10   8       18.04       11.48     18.49 o 
   3  10   8        1.68        0.00     16.52 o 
   4  10   8        6.69        9.34     11.46 o 
   5  10   8       24.31       34.86     12.42 o 
   6  10   8       15.17       43.06     17.79 o 
  -5  11   8        6.45        9.27      9.48 o 
  -4  11   8       39.34       33.56      9.28 o 
  -3  11   8       20.05       30.81      9.31 o 
  -2  11   8       32.87       43.66      9.84 o 
  -1  11   8       42.84       44.48     11.35 o 
   0  11   8        2.46        8.01      9.27 o 
   1  11   8       42.86       40.48     10.77 o 
   2  11   8       32.75       37.36     25.29 o 
   3  11   8       19.83        9.47     12.16 o 
   4  11   8       38.23       53.32     12.46 o 
   5  11   8        6.63        0.00     12.98 o 
  -4  12   8        6.80       11.06      9.85 o 
  -3  12   8        3.74        0.00      9.02 o 
  -2  12   8        0.53        2.37      9.05 o 
  -1  12   8       69.13       76.49     13.58 o 
   0  12   8        3.63        3.32     11.57 o 
   1  12   8       70.18       75.03     12.60 o 
   2  12   8        0.54        0.00     10.05 o 
   3  12   8        3.29        2.35      9.97 o 
   4  12   8        6.68        0.34     12.69 o 
  -2  13   8       42.05       42.14     11.22 o 
  -1  13   8        1.81        3.98      9.94 o 
   0  13   8       19.37       20.90     11.05 o 
   1  13   8        1.81        2.45     11.59 o 
   2  13   8       41.60       35.46     12.69 o 
   1   0   9        0.16        0.00      2.64 o 
   2   0   9        1.91        1.79      5.64 o 
   3   0   9       61.08       62.35      8.33 o 
   4   0   9       21.16       14.86      4.60 o 
   5   0   9       17.09       14.29      4.11 o 
   6   0   9        1.05       19.50      6.71 o 
   7   0   9       10.36        3.02      7.91 o 
   8   0   9        0.08        1.07      7.92 o 
   9   0   9        0.65        6.89     21.42 o 
  -9   1   9       11.85       15.91     22.25 o 
  -8   1   9       18.27       11.19     17.58 o 
  -7   1   9       27.93       33.56      8.43 o 
  -6   1   9       38.92       45.03      7.68 o 
  -5   1   9       62.61       56.30     10.39 o 
  -4   1   9       17.92       12.38      4.63 o 
  -3   1   9      515.15      507.78     13.05 o 
  -2   1   9        8.06        6.87      3.03 o 
  -1   1   9      662.21      656.08     14.02 o 
   0   1   9      129.75      138.39      6.66 o 
   1   1   9      656.93      587.50     26.82 o 
   2   1   9        8.52        8.91      5.62 o 
   3   1   9      503.20      484.90     31.92 o 
   4   1   9       17.62       11.20      5.75 o 
   5   1   9       64.80       64.66      8.36 o 
   6   1   9       38.65       37.24      9.75 o 
   7   1   9       28.54       28.84      8.28 o 
   8   1   9       18.28       16.64     19.56 o 
   9   1   9       11.36        2.80     18.79 o 
  -9   2   9       19.17       13.65     12.47 o 
  -8   2   9       76.15      111.44     16.53 o 
  -7   2   9        4.89        5.90      6.67 o 
  -6   2   9      132.05      143.51     10.92 o 
  -5   2   9       15.30       10.09      9.36 o 
  -4   2   9        8.11        4.34      5.07 o 
  -3   2   9       73.29       82.09      7.79 o 
  -2   2   9      136.96      141.00      8.28 o 
  -1   2   9      138.02      141.23      8.41 o 
   0   2   9      166.31      166.51      6.50 o 
   1   2   9      136.84      134.16      7.74 o 
   2   2   9      144.20      139.98     11.25 o 
   3   2   9       75.22       80.84     11.71 o 
   4   2   9        9.82        5.17      8.25 o 
   5   2   9       15.29       14.78      8.61 o 
   6   2   9      131.54      127.71     13.68 o 
   7   2   9        4.95        2.05      7.65 o 
   8   2   9       76.36       70.45     23.92 o 
   9   2   9       19.36       41.51     20.77 o 
  -9   3   9        0.10        0.00     14.34 o 
  -8   3   9       20.24       20.51     11.37 o 
  -7   3   9      109.16      116.82     10.34 o 
  -6   3   9      163.24      149.36     14.37 o 
  -5   3   9      134.81      132.04     16.48 o 
  -4   3   9       56.98       43.97     10.79 o 
  -3   3   9      244.36      261.42     12.47 o 
  -2   3   9       37.31       31.27      5.98 o 
  -1   3   9       72.20       31.25     15.80 o 
   0   3   9       51.93       65.25      9.09 o 
   1   3   9       71.63       69.56      7.96 o 
   2   3   9       36.13       48.16     10.22 o 
   3   3   9      247.62      289.95     19.47 o 
   4   3   9       56.41       52.45     10.26 o 
   5   3   9      137.65      142.22     14.43 o 
   6   3   9      162.37      161.28     15.68 o 
   7   3   9      107.88      116.80     17.50 o 
   9   3   9        0.11        0.00     17.56 o 
  -8   4   9        0.61        0.00     11.30 o 
  -7   4   9       49.51       29.98      7.07 o 
  -6   4   9       98.33      101.74      9.61 o 
  -5   4   9      224.18      225.20     21.65 o 
  -4   4   9      371.36      396.34     20.97 o 
  -3   4   9      267.68      251.10     14.92 o 
  -2   4   9      134.09      144.72     11.94 o 
  -1   4   9       36.33       33.36      4.71 o 
   0   4   9      217.08      250.58     13.90 o 
   1   4   9       35.91       34.94      7.33 o 
   2   4   9      128.08      116.76     20.01 o 
   3   4   9      265.01      279.91     25.25 o 
   4   4   9      366.07      357.81     21.67 o 
   5   4   9      223.14      217.83     17.95 o 
   6   4   9       99.08       85.70     16.86 o 
   7   4   9       49.70       35.00     13.46 o 
  -8   5   9        2.88        1.36     13.05 o 
  -7   5   9       18.99       19.56     16.85 o 
  -6   5   9       12.88        5.85      8.81 o 
  -5   5   9       24.60       23.67      7.70 o 
  -4   5   9       44.83       50.03      9.46 o 
  -3   5   9      614.95      603.13     22.14 o 
  -2   5   9      229.73      193.55     23.00 o 
  -1   5   9      294.59      292.65     10.65 o 
   0   5   9      248.80      277.12     15.48 o 
   1   5   9      290.15      290.62     21.07 o 
   2   5   9      233.81      233.53     18.97 o 
   3   5   9      610.19      601.44     39.49 o 
   4   5   9       46.25       34.37     15.63 o 
   5   5   9       25.69       19.02     12.22 o 
   6   5   9       13.28        4.43     11.26 o 
   7   5   9       18.93       17.20     12.52 o 
  -8   6   9        6.17        9.61     11.26 o 
  -7   6   9       26.51       28.90     10.52 o 
  -6   6   9       11.37       15.46      9.64 o 
  -5   6   9       63.25       80.73      9.63 o 
  -4   6   9       54.44       37.75      9.35 o 
  -3   6   9       82.57       92.13     11.77 o 
  -2   6   9      335.80      329.36     15.96 o 
  -1   6   9      112.37      111.99      8.32 o 
   0   6   9      332.90      339.20     17.55 o 
   1   6   9      111.09      113.48     14.81 o 
   2   6   9      344.53      346.30     22.98 o 
   3   6   9       83.55       87.78     19.10 o 
   5   6   9       64.41       43.16     13.72 o 
   6   6   9       11.67        8.91     11.51 o 
   8   6   9        6.36       10.16     13.80 o 
  -7   7   9       17.61       21.76      9.95 o 
  -6   7   9        4.16        7.27     10.61 o 
  -5   7   9       37.41       34.16     11.43 o 
  -4   7   9       16.40        6.44      9.68 o 
  -3   7   9       82.38       79.76     11.71 o 
  -2   7   9        4.55        2.52      9.23 o 
  -1   7   9      120.61      117.84     12.84 o 
   0   7   9       10.37       19.80      8.66 o 
   1   7   9      121.99      123.27     12.46 o 
   2   7   9        4.93        6.20     15.02 o 
   3   7   9       87.61       77.92     18.14 o 
   4   7   9       16.51        3.12     14.36 o 
   6   7   9        4.06        0.00     13.32 o 
  -7   8   9        4.80        0.00     10.55 o 
  -6   8   9       23.87       38.58     10.47 o 
  -5   8   9        9.10       11.32     11.18 o 
  -4   8   9        8.72        7.33     10.79 o 
  -3   8   9      171.40      190.14     15.91 o 
  -2   8   9      116.75      109.72     17.33 o 
  -1   8   9       61.52       51.74     12.33 o 
   0   8   9       76.78       92.60     17.69 o 
   1   8   9       61.48       54.14     13.38 o 
   2   8   9      114.51      119.22     22.29 o 
   3   8   9      168.55      163.91     24.78 o 
   4   8   9        7.84       23.99     15.18 o 
   5   8   9        8.69        0.00     13.92 o 
   7   8   9        4.94        9.24     14.30 o 
  -6   9   9       37.20       50.20     11.59 o 
  -5   9   9        5.62        3.31     10.23 o 
  -4   9   9       11.05        8.05     11.65 o 
  -3   9   9       33.36       34.93     10.52 o 
  -2   9   9        4.29        5.06     10.03 o 
  -1   9   9       32.09       50.75     13.83 o 
   0   9   9       79.75       67.66     13.93 o 
   1   9   9       32.06       59.38     21.33 o 
   2   9   9        4.35        3.11     19.09 o 
   3   9   9       31.51       38.72     20.28 o 
   4   9   9       11.49        5.75     14.63 o 
   5   9   9        6.06        0.00     15.81 o 
   6   9   9       36.93       35.73     16.08 o 
  -6  10   9        3.52        4.38     11.59 o 
  -5  10   9        7.92       23.44     11.91 o 
  -4  10   9       76.98       75.80     13.18 o 
  -3  10   9       21.21       26.39     11.63 o 
  -2  10   9       23.56       21.74     10.53 o 
  -1  10   9      183.19      175.54     16.55 o 
   0  10   9       17.05       15.94     13.51 o 
   1  10   9      184.74      196.53     31.45 o 
   2  10   9       23.48       13.80     20.19 o 
   3  10   9       20.88       40.37     18.75 o 
   4  10   9       76.06       84.85     22.09 o 
   5  10   9        8.23       15.15     10.62 o 
   6  10   9        3.74        0.00     17.04 o 
  -5  11   9       12.20        8.87      9.73 o 
  -4  11   9       18.75       17.70      9.32 o 
  -3  11   9       18.62       33.41     12.02 o 
  -2  11   9       11.19       17.33     11.16 o 
  -1  11   9       44.63       53.18     11.24 o 
   0  11   9       38.54       33.18     10.82 o 
   1  11   9       43.79       48.36     22.49 o 
   2  11   9       10.55        0.00     19.01 o 
   3  11   9       19.10       24.55     12.87 o 
   4  11   9       18.68        8.23     12.04 o 
   5  11   9       11.67        1.77     12.54 o 
  -3  12   9       10.78        7.52     10.21 o 
  -2  12   9        4.84        2.91      9.94 o 
  -1  12   9       40.20       41.71     10.96 o 
   0  12   9       23.35       22.05     11.51 o 
   1  12   9       40.10       41.59     11.68 o 
   2  12   9        5.09        4.72     10.50 o 
   3  12   9       11.36        9.63     11.43 o 
  -1  13   9       21.25        7.82      9.26 o 
   0  13   9        3.36        4.47     11.96 o 
   1  13   9       20.93       22.73     12.23 o 
   0   0  10       11.28        4.00      5.20 o 
   1   0  10        3.37        3.73      2.89 o 
   2   0  10       74.21       64.72      8.46 o 
   3   0  10      414.83      441.99     18.33 o 
   4   0  10       20.02       29.27      8.12 o 
   5   0  10       57.36       66.62     16.77 o 
   6   0  10        9.22        6.47      7.52 o 
   7   0  10        9.47        0.00      7.94 o 
   8   0  10        0.94        0.00      8.04 o 
   9   0  10        0.48        0.00     20.32 o 
  -9   1  10        0.03        0.00     17.91 o 
  -8   1  10       12.71        0.54     11.42 o 
  -7   1  10       17.87       15.31      8.44 o 
  -6   1  10       28.13       31.99      8.37 o 
  -5   1  10       37.05       33.15      8.69 o 
  -4   1  10       30.93       27.37      9.17 o 
  -3   1  10       63.25       48.32      6.80 o 
  -2   1  10      209.81      199.01     14.92 o 
  -1   1  10       13.89       18.61      5.95 o 
   0   1  10       11.76       12.84      3.87 o 
   1   1  10       11.85       12.18      3.90 o 
   2   1  10      211.64      241.05     13.31 o 
   3   1  10       62.86       57.68      9.22 o 
   4   1  10       30.30       38.80      6.70 o 
   5   1  10       38.24       31.44      6.66 o 
   6   1  10       29.07       42.99     11.90 o 
   7   1  10       17.02        7.45      7.89 o 
   8   1  10       12.57        8.11     10.29 o 
   9   1  10        0.02        0.00     21.09 o 
  -8   2  10       18.29       19.49     11.78 o 
  -7   2  10        7.80        6.29      8.36 o 
  -6   2  10       22.81       23.41      7.58 o 
  -5   2  10      118.94      118.53     18.48 o 
  -4   2  10       72.71       77.59     11.76 o 
  -3   2  10       46.13       46.80      6.01 o 
  -2   2  10        5.18        4.36      4.14 o 
  -1   2  10       55.08       44.39      6.09 o 
   0   2  10      787.54      792.33     21.28 o 
   1   2  10       55.62       64.37      5.80 o 
   2   2  10        4.59        6.32      5.79 o 
   3   2  10       46.18       54.44      8.40 o 
   4   2  10       71.66       73.81     14.22 o 
   5   2  10      117.73      120.07     11.53 o 
   6   2  10       22.70       26.64      7.83 o 
   7   2  10        7.49        3.04      9.81 o 
   8   2  10       18.69       31.47     18.98 o 
  -8   3  10       25.20       16.59     13.31 o 
  -7   3  10       35.02       36.36      9.93 o 
  -6   3  10       27.03       31.62      7.55 o 
  -5   3  10      157.57      155.06     13.41 o 
  -4   3  10       39.59       54.22      9.44 o 
  -3   3  10      473.04      473.85     15.23 o 
  -2   3  10        2.85        2.22      4.77 o 
  -1   3  10       12.74       18.30      7.15 o 
   0   3  10      126.84      132.09      9.51 o 
   1   3  10       11.23        7.61      6.10 o 
   2   3  10        2.49        4.80      9.86 o 
   3   3  10      474.39      476.11     25.23 o 
   4   3  10       40.67       32.33     12.10 o 
   5   3  10      161.22      166.92     16.34 o 
   6   3  10       27.84       22.39      8.67 o 
   7   3  10       36.08       27.97      9.58 o 
   8   3  10       25.43       20.69     18.02 o 
  -8   4  10        4.91       11.99     13.70 o 
  -7   4  10       17.57       22.99      7.88 o 
  -6   4  10       30.89       30.02      9.64 o 
  -5   4  10       20.55       23.09     10.97 o 
  -4   4  10      272.22      265.75     17.00 o 
  -3   4  10       64.89       53.87      9.62 o 
  -2   4  10       34.72       37.40      8.54 o 
  -1   4  10      291.64      257.64     11.90 o 
   0   4  10      129.42      142.58     17.01 o 
   1   4  10      294.93      300.59     18.05 o 
   2   4  10       36.97       35.85     10.62 o 
   3   4  10       65.03       73.64     13.02 o 
   4   4  10      268.49      288.51     20.88 o 
   5   4  10       19.49       14.46      9.96 o 
   6   4  10       29.60       35.27      9.56 o 
   7   4  10       17.20       25.12     12.62 o 
  -8   5  10        0.18        5.52     13.27 o 
  -7   5  10       66.42       82.94     23.58 o 
  -6   5  10        4.58        6.19      8.56 o 
  -5   5  10       19.82       21.72      7.76 o 
  -4   5  10      204.08      188.96     14.43 o 
  -3   5  10      228.08      238.90     22.02 o 
  -2   5  10      334.92      301.84     19.15 o 
  -1   5  10      739.92      744.34     16.15 o 
   0   5  10      175.59      180.11     13.92 o 
   1   5  10      743.82      791.73     25.12 o 
   2   5  10      331.80      307.67     31.30 o 
   3   5  10      230.13      289.35     31.30 o 
   4   5  10      203.53      195.23     18.52 o 
   5   5  10       21.06       21.71      9.29 o 
   6   5  10        4.95        5.06     11.90 o 
   7   5  10       65.48       71.19     16.49 o 
  -7   6  10       10.32        2.51     10.34 o 
  -6   6  10       31.19       40.06     10.93 o 
  -5   6  10      100.75      100.04     10.98 o 
  -4   6  10       59.37       84.50     15.54 o 
  -3   6  10      346.94      348.18     18.75 o 
  -2   6  10      155.03      133.69     13.23 o 
  -1   6  10      228.62      229.34     15.81 o 
   0   6  10       14.60        9.85      5.82 o 
   1   6  10      228.20      199.22     27.86 o 
   2   6  10      155.65      135.85     16.64 o 
   3   6  10      349.07      310.25     32.44 o 
   4   6  10       57.55       85.30     19.38 o 
   5   6  10      101.37       74.95     17.93 o 
   6   6  10       31.24       30.19     14.03 o 
  -7   7  10        0.31        9.94     11.05 o 
  -6   7  10       13.66        8.32      9.90 o 
  -5   7  10       13.85       11.06     10.99 o 
  -4   7  10       72.75       71.11      9.87 o 
  -3   7  10       52.49       64.46     11.59 o 
  -2   7  10       61.68       63.03     11.16 o 
  -1   7  10      111.12      114.91     13.56 o 
   0   7  10        8.28        8.94      9.12 o 
   1   7  10      107.83      100.15     14.33 o 
   2   7  10       63.06       69.96     14.97 o 
   3   7  10       52.58       46.26     18.68 o 
   6   7  10       13.09        0.00     14.94 o 
  -6   8  10       25.11       42.41     11.65 o 
  -5   8  10       19.86       22.89     11.77 o 
  -4   8  10       11.67       21.32     10.51 o 
  -3   8  10       67.95       49.48     14.17 o 
  -2   8  10       37.11       45.67     12.96 o 
  -1   8  10      121.56      115.43     16.40 o 
   0   8  10        2.19        0.00     11.27 o 
   1   8  10      120.37      138.04     27.13 o 
   2   8  10       36.93       38.63     19.04 o 
   3   8  10       67.03       86.68     21.94 o 
   4   8  10       11.26       17.73     18.12 o 
   6   8  10       25.51       20.15     15.15 o 
  -6   9  10        4.26        0.00     12.45 o 
  -5   9  10        8.18       10.42     11.94 o 
  -4   9  10        7.94        0.00     10.27 o 
  -3   9  10        9.51        9.80     10.88 o 
  -2   9  10        6.67        0.00     13.18 o 
  -1   9  10       22.71       29.44     12.89 o 
   0   9  10        9.50        5.96     12.40 o 
   1   9  10       22.71        1.83     19.93 o 
   2   9  10        7.03        5.15     19.98 o 
   3   9  10        8.74        0.00     17.71 o 
   4   9  10        7.88        7.35     18.74 o 
   5   9  10        8.25        0.00     16.27 o 
  -5  10  10       15.34       23.57     11.17 o 
  -4  10  10       26.45       16.74     11.94 o 
  -3  10  10        8.80        0.00     11.56 o 
  -2  10  10        2.05        0.00     10.11 o 
  -1  10  10       13.59       14.56     13.29 o 
   0  10  10       16.82       20.27     13.09 o 
   1  10  10       12.78        4.84     21.68 o 
   2  10  10        2.02        2.12     20.67 o 
   3  10  10        8.82        5.64     16.91 o 
   4  10  10       26.46       27.49     19.80 o 
   5  10  10       14.91       41.88     17.81 o 
  -4  11  10        0.74        0.00     11.30 o 
  -3  11  10       50.11       78.50     19.45 o 
  -2  11  10        8.56        0.00     12.08 o 
  -1  11  10       88.57       73.11     12.41 o 
   0  11  10       30.39       29.57     14.38 o 
   1  11  10       87.72       74.17     23.22 o 
   2  11  10        8.81       11.85     17.69 o 
   3  11  10       51.52       61.76     23.99 o 
   4  11  10        0.65        3.80     13.19 o 
  -2  12  10        6.87        9.80     12.13 o 
  -1  12  10       12.21        7.13     12.09 o 
   0  12  10       33.41       53.91     14.92 o 
   1  12  10       11.81        0.61     14.33 o 
   2  12  10        6.71       12.05     14.24 o 
   1   0  11      100.01      128.99     14.23 o 
   2   0  11       42.18       45.09      7.66 o 
   3   0  11       25.56       19.30      7.16 o 
   4   0  11        6.05       10.04      6.60 o 
   5   0  11       19.91       21.89      8.22 o 
   6   0  11        9.97        7.85      7.70 o 
   7   0  11       25.56       25.84      8.38 o 
   8   0  11        1.64        1.41     11.39 o 
  -8   1  11        1.51        0.00     11.51 o 
  -7   1  11       10.99        7.74      8.42 o 
  -6   1  11       20.26       22.13      9.01 o 
  -5   1  11       63.63       70.06     10.61 o 
  -4   1  11       14.16       11.59      9.30 o 
  -3   1  11       11.06       11.65     12.93 o 
  -2   1  11      168.41      179.42     12.58 o 
  -1   1  11      104.45       96.04      9.60 o 
   0   1  11      205.13      214.23     10.81 o 
   1   1  11      104.09      103.51      8.50 o 
   2   1  11      167.45      188.15     15.28 o 
   3   1  11       11.23       19.59      6.62 o 
   4   1  11       14.90       11.50      6.72 o 
   5   1  11       63.67       53.90      8.37 o 
   6   1  11       20.09       11.30     11.02 o 
   7   1  11       10.87        3.15      7.99 o 
   8   1  11        1.65        1.50     11.71 o 
  -8   2  11        0.64        0.00     12.64 o 
  -7   2  11       54.66       34.30      9.70 o 
  -6   2  11      154.48      207.05     15.60 o 
  -5   2  11      130.25      117.01     24.92 o 
  -4   2  11        0.93        2.92      9.66 o 
  -3   2  11      191.00      206.07     17.56 o 
  -2   2  11       84.75       96.63     12.44 o 
  -1   2  11       61.19       61.02      6.75 o 
   0   2  11        1.78        3.13      3.68 o 
   1   2  11       58.82       58.86      5.84 o 
   2   2  11       84.19       88.92      8.91 o 
   3   2  11      195.00      175.92     18.22 o 
   4   2  11        0.95        0.00      7.76 o 
   5   2  11      130.94      116.38     27.04 o 
   6   2  11      153.93      170.14     14.15 o 
   7   2  11       55.27       31.65     11.30 o 
   8   2  11        0.63        1.26     19.02 o 
  -8   3  11       64.62       74.96     16.39 o 
  -7   3  11       14.14       14.49      9.18 o 
  -6   3  11       13.60       28.30      9.22 o 
  -5   3  11      113.15      131.97     13.26 o 
  -4   3  11      129.50      136.03     12.85 o 
  -3   3  11       51.52       59.79     10.23 o 
  -2   3  11       40.31       49.96      9.50 o 
  -1   3  11       40.84       36.67      8.66 o 
   0   3  11       15.10       11.95      4.14 o 
   1   3  11       40.70       35.08      5.84 o 
   2   3  11       39.50       33.41      7.02 o 
   3   3  11       51.32       56.50     12.42 o 
   4   3  11      126.51      132.68     15.90 o 
   5   3  11      113.42      127.78     15.80 o 
   6   3  11       13.31       20.49      8.76 o 
   7   3  11       14.30        9.84     10.67 o 
   8   3  11       64.54       40.32     18.31 o 
  -8   4  11        4.05       10.91     14.07 o 
  -7   4  11        1.81        7.86      9.75 o 
  -6   4  11       10.07       16.66      9.20 o 
  -5   4  11       11.68       13.79      9.15 o 
  -4   4  11        7.34       15.05     10.92 o 
  -3   4  11       85.07       97.07     18.52 o 
  -2   4  11      178.86      189.99     17.20 o 
  -1   4  11       33.51       46.84     11.27 o 
   0   4  11      160.35      153.72      9.73 o 
   1   4  11       35.01       39.35      9.00 o 
   2   4  11      178.91      182.67     18.90 o 
   3   4  11       81.52      106.30     15.17 o 
   4   4  11        7.37        1.85     10.32 o 
   5   4  11       12.22       22.25     11.17 o 
   6   4  11        9.93        7.35     10.76 o 
   7   4  11        1.66       10.36     15.64 o 
  -7   5  11        3.33        6.87     10.80 o 
  -6   5  11        5.52       27.22     12.83 o 
  -5   5  11        7.26        5.32     15.09 o 
  -4   5  11       54.95       56.74     12.59 o 
  -3   5  11      210.32      205.29     15.40 o 
  -2   5  11      134.19      171.91     18.50 o 
  -1   5  11      388.65      437.40     20.22 o 
   0   5  11      176.74      153.79     16.14 o 
   1   5  11      389.10      412.65     23.09 o 
   2   5  11      136.69      225.64     30.06 o 
   3   5  11      210.89      224.10     19.76 o 
   4   5  11       56.78       51.07     12.33 o 
   5   5  11        7.33       10.01     10.46 o 
   6   5  11        5.47        8.55     13.28 o 
   7   5  11        3.32        0.00     15.71 o 
  -7   6  11        7.46        0.00     13.31 o 
  -6   6  11        7.61       17.21     10.91 o 
  -5   6  11        6.33        0.00      8.04 o 
  -4   6  11        2.55        0.00      9.09 o 
  -3   6  11       18.50       15.06      9.39 o 
  -2   6  11       53.56       63.70     10.86 o 
  -1   6  11       64.14       76.54     12.28 o 
   0   6  11      256.65      259.48     17.07 o 
   1   6  11       61.60       45.73     10.62 o 
   2   6  11       53.39       62.26     23.12 o 
   3   6  11       20.42       20.59     18.94 o 
   4   6  11        2.58        9.26     11.52 o 
   5   6  11        6.10        0.73     13.26 o 
   6   6  11        7.62        5.82     14.95 o 
  -6   7  11        6.63        0.32     11.29 o 
  -5   7  11        1.30        1.70      8.22 o 
  -4   7  11      102.85      127.02     13.16 o 
  -3   7  11      102.68      104.78     13.24 o 
  -2   7  11      142.29      136.40     13.78 o 
  -1   7  11      111.68      103.51     13.41 o 
   0   7  11        0.27        0.75      9.54 o 
   1   7  11      111.94      108.97     12.83 o 
   2   7  11      141.39      129.04     17.89 o 
   5   7  11        1.26        7.02     14.95 o 
   6   7  11        6.45        0.00     14.33 o 
  -6   8  11        0.82       13.32     11.14 o 
  -5   8  11       25.49       29.70     11.48 o 
  -4   8  11        0.42        4.95      9.70 o 
  -3   8  11        2.83        6.44     13.19 o 
  -2   8  11        0.36       17.74     12.02 o 
  -1   8  11        2.05        0.00      9.11 o 
   0   8  11       11.68        3.16     13.06 o 
   1   8  11        2.60        5.93     19.41 o 
   2   8  11        0.39        0.00     19.95 o 
   3   8  11        2.23        4.06     17.70 o 
   6   8  11        0.78        2.41     17.77 o 
  -5   9  11       10.02        6.59     11.88 o 
  -4   9  11       25.75       35.65     11.42 o 
  -3   9  11        4.49        5.38     11.02 o 
  -2   9  11       15.04        8.23     11.80 o 
  -1   9  11        6.35        2.17     11.90 o 
   0   9  11       68.12       75.12     20.58 o 
   1   9  11        6.26        0.00     18.73 o 
   2   9  11       14.55       18.01     19.35 o 
   3   9  11        4.57        0.00     14.77 o 
   4   9  11       24.83       13.65     19.74 o 
  -4  10  11        9.91        7.80     12.90 o 
  -3  10  11       23.97       16.77     11.36 o 
  -2  10  11        1.14        0.69     12.09 o 
  -1  10  11        9.28        7.11     13.34 o 
   0  10  11        3.43        0.00     12.21 o 
   1  10  11        9.25       28.46     21.20 o 
   2  10  11        1.16        0.00     19.36 o 
   3  10  11       25.62       22.09     19.09 o 
   4  10  11        9.79        0.00     18.16 o 
  -3  11  11       28.62       34.95     12.32 o 
  -2  11  11       17.33       27.69     12.15 o 
  -1  11  11       36.83       30.88     12.20 o 
   0  11  11       20.98       15.38     14.22 o 
   1  11  11       36.78       42.74     22.75 o 
   2  11  11       16.79       20.16     22.86 o 
   3  11  11       28.72       28.02     21.40 o 
   0   0  12      160.38      148.91     11.60 o 
   1   0  12       71.54       32.82     14.33 o 
   2   0  12       11.35       10.67      7.01 o 
   3   0  12       86.60       69.43     10.45 o 
   4   0  12        0.01        0.00      7.09 o 
   5   0  12        0.69        0.00      8.73 o 
   6   0  12        0.31        0.00      8.60 o 
   7   0  12        2.91        0.00      8.44 o 
   8   0  12        0.64        0.00     19.20 o 
  -8   1  12        3.73        0.01     11.96 o 
  -7   1  12        4.13        7.34      8.51 o 
  -6   1  12       43.30       41.06      9.89 o 
  -5   1  12       39.01       45.25      9.12 o 
  -4   1  12       55.40       43.75     11.80 o 
  -3   1  12       47.11       30.29      9.40 o 
  -2   1  12       42.89       40.82      8.31 o 
  -1   1  12       34.18       31.46      7.65 o 
   0   1  12       59.49       58.85      5.61 o 
   1   1  12       31.89       34.15      8.65 o 
   2   1  12       42.88       42.90      8.01 o 
   3   1  12       47.05       27.99      7.15 o 
   4   1  12       55.50       51.91      8.38 o 
   5   1  12       38.29       40.48      9.01 o 
   6   1  12       43.71       44.96     12.43 o 
   7   1  12        4.34        9.57      9.88 o 
   8   1  12        3.64        2.26     12.22 o 
  -7   2  12        4.54        0.00      8.83 o 
  -6   2  12       18.42       13.56     10.65 o 
  -5   2  12       16.88       29.83     10.36 o 
  -4   2  12      111.17      112.38     15.14 o 
  -3   2  12       62.79       98.45     25.65 o 
  -2   2  12       59.57       67.25     25.24 o 
  -1   2  12       18.54       17.68      8.63 o 
   0   2  12       22.98       23.04      4.30 o 
   1   2  12       18.64       21.46      4.93 o 
   2   2  12       61.24       59.59      9.10 o 
   3   2  12       62.32       58.58      9.51 o 
   4   2  12      112.77      114.25     12.14 o 
   5   2  12       16.89        8.73      8.97 o 
   6   2  12       19.11       15.30      8.64 o 
   7   2  12        4.69        8.96     10.58 o 
  -7   3  12        8.16        2.36      9.97 o 
  -6   3  12       47.58       58.70     14.25 o 
  -5   3  12        9.77       15.50      8.89 o 
  -4   3  12       40.71       34.02     10.12 o 
  -3   3  12        2.58        0.57      9.42 o 
  -2   3  12       99.44      109.64     11.62 o 
  -1   3  12       43.68       39.49      9.03 o 
   0   3  12       57.13       56.38      6.75 o 
   1   3  12       44.02       54.58      6.38 o 
   2   3  12      100.76       82.46     14.25 o 
   3   3  12        2.66        7.54      7.70 o 
   4   3  12       40.20       30.97      7.90 o 
   5   3  12        9.57        6.66      8.37 o 
   6   3  12       46.97       37.86      9.28 o 
   7   3  12        8.53        3.04      9.14 o 
  -7   4  12        0.96        3.98     10.54 o 
  -6   4  12       47.29       44.59     11.19 o 
  -5   4  12       29.85       34.53      9.76 o 
  -4   4  12       43.39       30.89     10.11 o 
  -3   4  12      299.27      275.83     17.34 o 
  -2   4  12      273.72      273.69     16.89 o 
  -1   4  12      367.98      391.25     19.47 o 
   0   4  12        4.84        2.63      4.07 o 
   1   4  12      366.56      369.60     16.90 o 
   2   4  12      270.46      263.80     22.17 o 
   3   4  12      299.35      282.04     22.47 o 
   4   4  12       43.90       41.27     12.87 o 
   5   4  12       30.43       26.15     10.68 o 
   6   4  12       47.06       38.10      9.92 o 
   7   4  12        1.03        0.96     13.27 o 
  -7   5  12        0.36        0.00     14.10 o 
  -6   5  12        5.38        5.79     10.57 o 
  -5   5  12       18.12       18.77      9.93 o 
  -4   5  12       12.02        8.14     10.46 o 
  -3   5  12      138.49      136.28     18.16 o 
  -2   5  12       86.71       90.21     14.80 o 
  -1   5  12     1105.61     1113.31     52.18 o 
   0   5  12      246.39      257.55     20.00 o 
   1   5  12     1108.27     1107.73     39.93 o 
   2   5  12       86.42       78.22     15.81 o 
   3   5  12      139.56      124.37     15.90 o 
   4   5  12       12.07       15.18     10.68 o 
   5   5  12       17.30       17.56     11.12 o 
   6   5  12        5.43       17.94     13.70 o 
  -6   6  12       11.21       15.18     13.78 o 
  -5   6  12       43.02       50.19     18.14 o 
  -4   6  12       36.04       41.83      9.19 o 
  -3   6  12       36.27       35.91     10.44 o 
  -2   6  12       37.25       38.04     10.22 o 
  -1   6  12       36.01       38.94     10.84 o 
   0   6  12      195.72      173.65     23.89 o 
   1   6  12       37.19       36.51     15.80 o 
   2   6  12       35.91       46.00     22.20 o 
   3   6  12       37.15       42.86     13.49 o 
   4   6  12       35.92       35.13     13.04 o 
   5   6  12       42.73       48.02     18.99 o 
   6   6  12       10.95        0.00     14.19 o 
  -6   7  12       10.46        9.96     10.83 o 
  -5   7  12       10.53        0.53     10.90 o 
  -4   7  12        7.49        7.67      9.39 o 
  -3   7  12        3.16        2.84     10.54 o 
  -2   7  12        6.11       13.33     10.05 o 
  -1   7  12       45.56       47.86     10.37 o 
   0   7  12        1.13        0.04      9.68 o 
   1   7  12       47.77       58.12     11.31 o 
   2   7  12        5.80       10.78     17.25 o 
   3   7  12        3.46        0.00     15.96 o 
   4   7  12        7.62        5.32     16.18 o 
   5   7  12       11.05       12.08     14.22 o 
   6   7  12       10.63        2.26     19.96 o 
  -5   8  12       29.24       20.50     12.58 o 
  -4   8  12        6.72       18.61     10.79 o 
  -3   8  12       12.44       16.52     10.02 o 
  -2   8  12       65.09       83.68     13.02 o 
  -1   8  12       68.25       74.29     12.79 o 
   0   8  12       16.42       34.24     16.70 o 
   1   8  12       67.64       76.37     15.38 o 
   2   8  12       63.51       77.13     20.00 o 
   5   8  12       28.54       14.63     16.84 o 
  -4   9  12        7.39       18.70     12.48 o 
  -3   9  12        3.05        0.00     12.23 o 
  -2   9  12        6.50        1.38     12.67 o 
  -1   9  12       14.08       13.33     13.71 o 
   0   9  12        1.59        7.70     12.46 o 
   1   9  12       14.30       10.81     20.07 o 
   2   9  12        6.70        0.00     21.20 o 
   3   9  12        2.94        0.00     22.13 o 
  -3  10  12       22.76       22.15     12.31 o 
  -2  10  12       13.27       19.78     13.45 o 
  -1  10  12        8.44        1.33     15.32 o 
   0  10  12        6.35        6.47     14.52 o 
   1  10  12        8.54        0.00     22.32 o 
   2  10  12       12.94       11.49     22.92 o 
   3  10  12       22.74        4.52     22.61 o 
  -1  11  12       28.70       35.88     13.93 o 
   0  11  12        0.93        0.00     14.15 o 
   1  11  12       29.48       64.46     25.43 o 
   1   0  13      210.51      239.50     14.13 o 
   2   0  13        0.51        0.24      6.38 o 
   3   0  13        7.27        4.46      8.46 o 
   4   0  13        5.56        0.00      7.87 o 
   5   0  13       34.55       26.88     11.64 o 
   6   0  13        3.72        3.36      9.10 o 
   7   0  13        0.61        0.00     12.32 o 
  -7   1  13        3.69        0.00      9.99 o 
  -6   1  13        0.28        3.01      9.24 o 
  -5   1  13       11.39        0.00      9.71 o 
  -4   1  13        6.98        8.18     10.33 o 
  -3   1  13       94.22       86.29     13.76 o 
  -2   1  13       73.81       59.69      9.33 o 
  -1   1  13       36.21       25.97      7.46 o 
   0   1  13        4.98        5.75      3.83 o 
   1   1  13       36.58       45.32      7.72 o 
   2   1  13       74.60       65.64      8.37 o 
   3   1  13       95.61       87.06     14.26 o 
   4   1  13        7.09        9.28      7.12 o 
   5   1  13       11.07        3.84      7.51 o 
   6   1  13        0.29        0.00     12.16 o 
   7   1  13        3.77        6.46     12.91 o 
  -7   2  13        6.12       11.01      9.90 o 
  -6   2  13       16.48       11.30      8.90 o 
  -5   2  13       26.43       22.89     11.59 o 
  -4   2  13        3.16        1.20     10.27 o 
  -3   2  13      161.10      171.35     17.88 o 
  -2   2  13        7.42       12.26      9.22 o 
  -1   2  13       24.83       32.97      9.42 o 
   0   2  13       27.03       31.36      8.22 o 
   1   2  13       25.12       22.66      5.39 o 
   2   2  13        7.78        3.15      6.84 o 
   3   2  13      160.11      129.24     12.60 o 
   4   2  13        3.13       19.05      7.63 o 
   5   2  13       26.44       29.48      9.03 o 
   6   2  13       16.47       10.27      9.03 o 
   7   2  13        6.23        4.52     11.80 o 
  -7   3  13       11.30        2.63     10.83 o 
  -6   3  13        6.66        8.28     12.24 o 
  -5   3  13       46.83       47.37     10.97 o 
  -4   3  13       42.69       55.64     12.39 o 
  -3   3  13       10.18        8.19      9.30 o 
  -2   3  13        3.38        5.90      8.93 o 
  -1   3  13       32.07       37.49     10.61 o 
   0   3  13       87.60       87.61     10.71 o 
   1   3  13       32.64       39.31      5.81 o 
   2   3  13        3.62        0.00      6.81 o 
   3   3  13       10.58        6.25      8.41 o 
   4   3  13       43.15       45.96     10.27 o 
   5   3  13       46.39       52.69     12.50 o 
   6   3  13        6.60        3.40      9.50 o 
   7   3  13       11.45       14.70      9.31 o 
  -6   4  13       17.37       19.83     13.18 o 
  -5   4  13        6.70       14.10      9.27 o 
  -4   4  13       29.08       20.92     10.03 o 
  -3   4  13       30.04       33.56      9.73 o 
  -2   4  13       62.93       57.70     11.03 o 
  -1   4  13       94.35       79.75     10.94 o 
   0   4  13       45.89       62.85     10.63 o 
   1   4  13       94.82       77.81     10.04 o 
   2   4  13       63.60       59.83      9.87 o 
   3   4  13       30.16       25.28      8.06 o 
   4   4  13       30.23       21.05      7.79 o 
   5   4  13        6.78       10.61      8.69 o 
   6   4  13       17.42       17.36      9.97 o 
  -6   5  13        2.38        6.44     11.74 o 
  -5   5  13       49.95       61.19     11.82 o 
  -4   5  13       14.45       27.41     10.21 o 
  -3   5  13       12.20       19.59      9.94 o 
  -2   5  13       47.00       51.11     10.27 o 
  -1   5  13        3.80        2.24      9.22 o 
   0   5  13       79.78       73.03     10.97 o 
   1   5  13        3.72       11.21      9.01 o 
   2   5  13       45.99       45.25     11.76 o 
   3   5  13       11.43        9.30     13.14 o 
   4   5  13       14.06        5.75     11.82 o 
   5   5  13       49.45       30.60     13.04 o 
   6   5  13        2.34       14.01     12.02 o 
  -6   6  13        4.13        0.00     11.80 o 
  -5   6  13        4.81        5.25     10.31 o 
  -4   6  13       22.37       15.01     11.01 o 
  -3   6  13      104.23       98.88     15.29 o 
  -2   6  13       83.40       73.40     14.22 o 
  -1   6  13      109.23      109.66     22.45 o 
   0   6  13      214.60      246.57     20.86 o 
   1   6  13      110.28      115.17     12.63 o 
   2   6  13       81.29       90.12     16.37 o 
   3   6  13      105.50       94.04     24.16 o 
   4   6  13       22.65       14.33     12.67 o 
   5   6  13        4.87        0.00     12.10 o 
   6   6  13        4.12        0.00     17.74 o 
  -5   7  13        0.76        3.74     11.10 o 
  -4   7  13        5.46        0.00     10.66 o 
  -3   7  13        9.41        8.60      9.73 o 
  -2   7  13       25.61       18.35     10.45 o 
  -1   7  13       74.94       65.63     11.89 o 
   0   7  13        0.56        0.00     11.15 o 
   1   7  13       76.03       86.66     27.11 o 
   2   7  13       25.08       23.02     17.09 o 
   3   7  13        8.75       11.61     11.74 o 
   4   7  13        5.41        0.00     16.05 o 
   5   7  13        0.64        0.00     18.78 o 
  -4   8  13        6.45        5.67     11.18 o 
  -3   8  13        6.06        0.78     11.91 o 
  -2   8  13       12.30       16.78     11.22 o 
  -1   8  13       20.91       27.06     10.78 o 
   0   8  13       13.45       13.97     10.08 o 
   1   8  13       20.58       25.45     14.43 o 
   4   8  13        6.86        8.34     19.59 o 
  -3   9  13        9.27       21.25     13.49 o 
  -2   9  13        2.02       13.41     12.65 o 
  -1   9  13       17.70       26.94     14.25 o 
   0   9  13        0.70        0.00     14.23 o 
   1   9  13       18.39        3.59     18.91 o 
   2   9  13        2.00        0.00     18.82 o 
  -2  10  13       24.71       31.47     16.46 o 
  -1  10  13        2.22        0.00     14.31 o 
   0  10  13        0.10        5.20     13.81 o 
   1  10  13        2.11        0.00     22.05 o 
   2  10  13       24.64       30.17     21.60 o 
   0   0  14      249.43      240.78     33.02 o 
   1   0  14       27.31       18.51      7.32 o 
   2   0  14       36.77       25.11      8.50 o 
   3   0  14        1.53        0.00      8.39 o 
   4   0  14        0.18        0.00      8.86 o 
   5   0  14       11.28        2.33      7.81 o 
   6   0  14        0.32        0.00     10.84 o 
  -6   1  14        2.84        8.22     10.59 o 
  -5   1  14        0.71        7.67      9.28 o 
  -4   1  14       68.79       68.41     23.27 o 
  -3   1  14       35.99       50.35     12.82 o 
  -2   1  14       63.25       63.21     11.12 o 
  -1   1  14       74.51       77.49     10.07 o 
   0   1  14      154.07      124.16     31.97 o 
   1   1  14       74.43       92.24     15.48 o 
   2   1  14       62.35       55.23      8.03 o 
   3   1  14       36.09       32.05      7.47 o 
   4   1  14       69.45       65.60      9.36 o 
   5   1  14        0.70        4.77      9.05 o 
   6   1  14        3.07        0.00     12.22 o 
  -6   2  14       21.20       20.38     10.42 o 
  -5   2  14       20.76       30.68     12.09 o 
  -4   2  14        7.14       13.79     10.89 o 
  -3   2  14       30.10       25.86     11.34 o 
  -2   2  14        7.26        2.32      9.04 o 
  -1   2  14       41.65       41.81     13.72 o 
   0   2  14       53.05       62.26      9.18 o 
   1   2  14       43.26       30.01     21.78 o 
   2   2  14        7.32        5.38      7.57 o 
   3   2  14       30.40       33.00      9.26 o 
   4   2  14        7.13        8.44      9.27 o 
   5   2  14       21.45       21.91      8.37 o 
   6   2  14       21.20       24.28      9.24 o 
  -6   3  14       26.78       28.74     10.87 o 
  -5   3  14       15.77       25.49      9.46 o 
  -4   3  14       25.94       26.38     10.63 o 
  -3   3  14       35.95       40.73     10.01 o 
  -2   3  14       49.12       44.81     10.03 o 
  -1   3  14       14.82       16.53      8.46 o 
   0   3  14       71.18       85.03     10.79 o 
   1   3  14       14.79       13.67     14.19 o 
   2   3  14       48.36       73.98     27.11 o 
   3   3  14       35.75       43.95      9.24 o 
   4   3  14       25.37       29.69      9.42 o 
   5   3  14       15.71       17.18      8.45 o 
   6   3  14       26.55       24.87      9.73 o 
  -6   4  14       12.64        9.38     13.70 o 
  -5   4  14        7.84       16.52      9.64 o 
  -4   4  14       24.41       24.11     11.35 o 
  -3   4  14       14.35       14.75      9.39 o 
  -2   4  14       24.16       11.86      9.96 o 
  -1   4  14       35.49       40.62     10.49 o 
   0   4  14      192.72      170.88     14.59 o 
   1   4  14       35.28       15.41     19.21 o 
   2   4  14       24.13       14.75     14.09 o 
   3   4  14       14.71        2.94      8.25 o 
   4   4  14       24.42       16.72      8.85 o 
   5   4  14        7.50        7.93      9.28 o 
   6   4  14       12.58        2.05     10.60 o 
  -5   5  14        6.06        0.97      9.91 o 
  -4   5  14       45.20       50.94     11.31 o 
  -3   5  14       13.57       15.35      8.84 o 
  -2   5  14       38.19       35.47      9.53 o 
  -1   5  14       12.73       15.21     10.03 o 
   0   5  14       40.74       33.56     10.19 o 
   1   5  14       12.64       11.24     12.35 o 
   2   5  14       36.96       36.33     25.12 o 
   3   5  14       13.67       16.15     12.86 o 
   4   5  14       45.21       37.69      9.94 o 
   5   5  14        6.13        0.00     10.64 o 
  -5   6  14       10.93       15.00     13.08 o 
  -4   6  14       22.49       20.51     11.36 o 
  -3   6  14       21.11       18.72     10.03 o 
  -2   6  14       92.19      110.59     14.06 o 
  -1   6  14      108.33      138.65     16.81 o 
   0   6  14        4.10       10.55      9.65 o 
   1   6  14      110.06      130.01     22.65 o 
   2   6  14       92.05      125.99     19.63 o 
   3   6  14       21.59       34.59     17.08 o 
   4   6  14       22.59       31.52     17.35 o 
   5   6  14       11.09        0.00     14.18 o 
  -4   7  14       55.41       68.08     15.70 o 
  -3   7  14       25.06       35.87     19.27 o 
  -2   7  14       20.54       50.09     30.29 o 
  -1   7  14       82.70       81.51     15.65 o 
   0   7  14       17.90       31.29     11.62 o 
   1   7  14       83.03       72.56     15.28 o 
   2   7  14       19.66       29.27     14.45 o 
   3   7  14       25.06       20.55     21.79 o 
   4   7  14       55.09       63.33     18.68 o 
  -3   8  14       11.80       18.09     11.74 o 
  -2   8  14       12.80       21.90     11.14 o 
  -1   8  14        2.45        6.14     10.70 o 
   0   8  14        0.00        0.47     12.79 o 
   1   8  14        2.19        6.84     21.01 o 
   2   8  14       12.72        1.69     24.86 o 
   3   8  14       12.37       19.80     21.98 o 
  -1   9  14        1.17        0.00     13.23 o 
   0   9  14        5.96        0.00     13.89 o 
   1   0  15      106.50      136.69     18.66 o 
   2   0  15       52.32       63.66     15.42 o 
   3   0  15       20.13       17.62      9.06 o 
   4   0  15        0.59        0.00      9.38 o 
   5   0  15        4.26        7.81     10.05 o 
  -5   1  15       15.69       13.55      9.45 o 
  -4   1  15        6.92        9.65     10.32 o 
  -3   1  15        1.91        0.95     10.39 o 
  -2   1  15       42.09       27.25      9.36 o 
  -1   1  15       10.61       12.35     12.15 o 
   0   1  15        0.72        7.87     15.02 o 
   1   1  15       10.69        8.03     12.94 o 
   2   1  15       42.10       35.24     11.21 o 
   3   1  15        1.74        0.00      8.10 o 
   4   1  15        7.11       17.47      8.20 o 
   5   1  15       15.74        0.00     12.81 o 
  -5   2  15        3.66        7.31      9.24 o 
  -4   2  15       40.17       30.85     10.07 o 
  -3   2  15       31.84       21.66     10.85 o 
  -2   2  15       14.75        4.71      8.52 o 
  -1   2  15       19.91       12.37     15.12 o 
   0   2  15        0.79        0.00     14.25 o 
   1   2  15       20.09        7.42     14.14 o 
   2   2  15       15.20       17.72     13.13 o 
   3   2  15       31.45       20.63     15.35 o 
   4   2  15       40.71       32.70      9.44 o 
   5   2  15        3.56        0.32      9.98 o 
  -5   3  15       24.12       10.74     10.54 o 
  -4   3  15       14.62        3.60     10.14 o 
  -3   3  15       24.68       22.22      9.85 o 
  -2   3  15       47.28       44.01     10.29 o 
  -1   3  15       30.25       42.44     15.49 o 
   0   3  15       21.03       51.82     17.35 o 
   1   3  15       30.51       35.57     14.96 o 
   2   3  15       47.58       35.60     14.63 o 
   3   3  15       24.92       11.28     14.05 o 
   4   3  15       14.85       17.24      9.43 o 
   5   3  15       24.23       34.31     10.20 o 
  -5   4  15       25.57       22.50     11.51 o 
  -4   4  15       20.90       15.06     10.80 o 
  -3   4  15       43.83       44.98     12.17 o 
  -2   4  15        0.39       10.13      9.58 o 
  -1   4  15        7.32       11.30      9.17 o 
   0   4  15       54.71       59.06     15.50 o 
   1   4  15        7.05        2.67     14.24 o 
   2   4  15        0.36        0.00     14.64 o 
   3   4  15       43.17       50.58     15.72 o 
   4   4  15       20.43       26.17     13.89 o 
   5   4  15       25.35       24.92     10.13 o 
  -4   5  15        6.47       18.08     11.20 o 
  -3   5  15       30.54       35.28     10.45 o 
  -2   5  15       20.42       26.01     10.50 o 
  -1   5  15       16.12       21.36      9.58 o 
   0   5  15        0.13        1.13     15.63 o 
   1   5  15       15.69        0.00     16.21 o 
   2   5  15       20.60       29.19     22.59 o 
   3   5  15       30.48       47.85     14.86 o 
   4   5  15        6.71        1.05     15.14 o 
  -3   6  15       29.35       50.56     11.82 o 
  -2   6  15       17.27       14.02     11.09 o 
  -1   6  15       24.16       29.05     12.15 o 
   0   6  15       17.98       19.67     14.31 o 
   1   6  15       24.61       27.34     15.49 o 
   2   6  15       16.85       10.33     15.10 o 
   3   6  15       29.91       23.70     14.41 o 
  -2   7  15       11.28        8.22     10.80 o 
  -1   7  15        2.30        7.32     10.13 o 
   0   7  15        0.06        5.93     10.14 o 
   1   7  15        2.10        0.00     13.90 o 
   2   7  15       10.90        6.49     14.95 o 
  -1   8  15       15.90       12.13     14.20 o 
   0   8  15       12.04        0.00     13.33 o 
   1   8  15       15.62       18.55     17.14 o 
   0   0  16       65.76      109.28     29.53 o 
   1   0  16       98.45      122.38     19.44 o 
   2   0  16       47.31       31.59     13.35 o 
   3   0  16        2.73        3.69     11.47 o 
   4   0  16       16.30        6.44     17.53 o 
  -4   1  16       13.54       17.53      9.82 o 
  -3   1  16       21.41       10.76     18.53 o 
  -2   1  16       21.04       23.62     22.07 o 
  -1   1  16       33.65       37.93     22.70 o 
   0   1  16       51.94       55.30     17.22 o 
   1   1  16       34.44       30.23     12.90 o 
   2   1  16       21.00       16.81     10.86 o 
   3   1  16       21.34       18.36     11.64 o 
   4   1  16       13.65        4.09     15.44 o 
  -4   2  16        3.34        7.34     10.82 o 
  -3   2  16        5.73       13.75     15.19 o 
  -2   2  16       34.36       55.25     16.84 o 
  -1   2  16        9.33        0.00     14.75 o 
   0   2  16       18.32       28.11     15.46 o 
   1   2  16        9.24        0.38     17.29 o 
   2   2  16       34.17       43.02     15.52 o 
   3   2  16        5.73       12.40     13.13 o 
   4   2  16        3.42        0.00     13.61 o 
  -4   3  16        8.96       31.15     19.88 o 
  -3   3  16       15.06       43.04     18.04 o 
  -2   3  16       10.32        4.40     15.82 o 
  -1   3  16       12.50        6.18     15.31 o 
   0   3  16        7.10        0.00     15.78 o 
   1   3  16       12.18       12.24     14.19 o 
   2   3  16       10.40        0.00     15.41 o 
   3   3  16       14.95       39.82     14.19 o 
   4   3  16        9.05       16.94     13.58 o 
  -3   4  16        8.08       10.08     10.34 o 
  -2   4  16        9.32       13.37     19.27 o 
  -1   4  16       14.06       17.63     16.81 o 
   0   4  16        7.62       15.71     16.43 o 
   1   4  16       13.95       18.29     14.57 o 
   2   4  16        9.26        6.53     15.13 o 
   3   4  16        8.07        7.84     12.75 o 
  -3   5  16        3.16        3.46     11.80 o 
  -2   5  16       15.31       22.44     17.21 o 
  -1   5  16        5.89        0.40     15.88 o 
   0   5  16       32.71       37.59     13.86 o 
   1   5  16        5.80        6.39     15.17 o 
   2   5  16       15.26       18.11     14.56 o 
   3   5  16        3.28       12.53     13.77 o 
  -1   6  16       38.14       48.69     20.89 o 
   0   6  16        4.44        8.94     15.22 o 
   1   6  16       38.32       39.15     16.74 o 
   1   0  17        3.49       24.07     17.34 o 
   2   0  17        1.98       10.56     12.52 o 
   3   0  17        0.00        1.41     16.52 o 
  -3   1  17       10.60        0.00     20.42 o 
  -2   1  17       22.31        5.70     25.37 o 
  -1   1  17       17.21       25.17     23.84 o 
   0   1  17        0.49        2.39     15.54 o 
   1   1  17       17.24       15.98     14.88 o 
   2   1  17       22.57       27.95     17.68 o 
   3   1  17       10.56       12.60     16.07 o 
  -2   2  17       21.12       15.04     17.03 o 
  -1   2  17        0.42        0.00     15.05 o 
   0   2  17        0.03        0.52     15.69 o 
   1   2  17        0.38       23.75     21.90 o 
   2   2  17       21.11       23.67     17.97 o 
  -2   3  17       12.74        0.00     17.35 o 
  -1   3  17        3.53        0.00     16.86 o 
   0   3  17       18.71       34.23     15.25 o 
   1   3  17        3.51        0.00     15.10 o 
   2   3  17       12.40       13.63     16.68 o 
  -1   4  17        2.01        0.00     16.31 o 
   0   4  17        1.03        0.00     16.73 o 
   1   4  17        1.90        0.00     16.72 o 
                                                 
